# Supplementary material for: Mendelian randomization analysis of female reproductive factors on osteoarthritis
Source: Medicine (Baltimore). 2025 Jan 31;104(5):e41362. doi: 10.1097/MD.0000000000041362 (PMC11789898; doi:10.1097/MD.0000000000041362)
Supplement: Supplementary file 3 [file medi-104-e41362-s003.xlsx]

## Sheet: Supplementary_Data1
Supplementary_Data 1
AAM
AAM-KneeOA and/or HipOA
SNP	effect_allele.exposure	other_allele.exposure	effect_allele.outcome	other_allele.outcome	beta.exposure	beta.outcome	eaf.exposure	eaf.outcome	remove	palindromic	ambiguous	id.outcome	pval.outcome	samplesize.outcome	info.outcome	se.outcome	outcome	mr_keep.outcome	pval_origin.outcome	data_source.outcome	chr.exposure	pos.exposure	se.exposure	pval.exposure	samplesize.exposure	id.exposure	exposure	mr_keep.exposure	pval_origin.exposure	data_source.exposure	action	SNP_index	mr_keep	F
rs10049090	A	G	A	G	-0.034	0.00529993	NA	0.4087	FALSE	FALSE	FALSE	PTscev	0.537723	150427	0.994092	0.00860015	outcome	TRUE	reported	textfile	3	156797702	0.00439158	9.78e-15	NA	ieu-b-5106	Age at menarche || id:ieu-b-5106	TRUE	reported	igd	2	1	TRUE	59.9399
rs10076858	A	G	A	G	-0.034	0.00870005	NA	0.6949	FALSE	FALSE	FALSE	PTscev	0.344308	150427	0.993205	0.0091997	outcome	TRUE	reported	textfile	5	43134752	0.00469659	4.51e-13	NA	ieu-b-5106	Age at menarche || id:ieu-b-5106	TRUE	reported	igd	2	1	TRUE	52.4074
rs10134333	T	C	T	C	-0.064	0.0143003	NA	0.0398	FALSE	FALSE	FALSE	PTscev	0.513787	150427	0.989696	0.0219009	outcome	TRUE	reported	textfile	14	30501371	0.011032	6.58e-09	NA	ieu-b-5106	Age at menarche || id:ieu-b-5106	TRUE	reported	igd	2	1	TRUE	33.6551
rs10138913	C	T	C	T	-0.054	-0.00489997	NA	0.7024	FALSE	FALSE	FALSE	PTscev	0.594321	150427	0.998686	0.00920037	outcome	TRUE	reported	textfile	14	60943106	0.0046163	1.31e-31	NA	ieu-b-5106	Age at menarche || id:ieu-b-5106	TRUE	reported	igd	2	1	TRUE	136.836
rs10400136	A	G	A	G	-0.028	-0.000500125	NA	0.5585	FALSE	FALSE	FALSE	PTscev	0.95518	142493	0.996902	0.00889853	outcome	TRUE	reported	textfile	10	120833948	0.00438807	1.76e-10	NA	ieu-b-5106	Age at menarche || id:ieu-b-5106	TRUE	reported	igd	2	1	TRUE	40.7164
rs107068	G	A	G	A	0.029	0.00640044	NA	0.4726	FALSE	FALSE	FALSE	PTscev	0.446117	150427	0.998014	0.00840058	outcome	TRUE	reported	textfile	19	36204690	0.00413753	2.4e-12	NA	ieu-b-5106	Age at menarche || id:ieu-b-5106	TRUE	reported	igd	2	1	TRUE	49.1263
rs10746733	G	A	G	A	-0.042	0.0146995	NA	0.4667	FALSE	FALSE	FALSE	PTscev	0.083734	150427	0.976853	0.00849968	outcome	TRUE	reported	textfile	9	86712623	0.00444945	3.75e-21	NA	ieu-b-5106	Age at menarche || id:ieu-b-5106	TRUE	reported	igd	2	1	TRUE	89.1017
rs10750766	A	C	A	C	-0.029	0.0132005	NA	0.7169	FALSE	FALSE	FALSE	PTscev	0.160219	150427	0.995593	0.00939981	outcome	TRUE	reported	textfile	11	65473798	0.00486189	2.45e-09	NA	ieu-b-5106	Age at menarche || id:ieu-b-5106	TRUE	reported	igd	2	1	TRUE	35.5783
rs1079866	G	C	G	C	0.072	0.0144002	NA	0.1381	FALSE	TRUE	TRUE	PTscev	0.241678	150427	1	0.0122994	outcome	TRUE	reported	textfile	7	41470093	0.00623144	7.02e-31	NA	ieu-b-5106	Age at menarche || id:ieu-b-5106	TRUE	reported	igd	2	1	FALSE	133.502
rs10809360	T	G	T	G	0.043	0.00730029	NA	0.0931	FALSE	FALSE	FALSE	PTscev	0.614666	150427	0.997876	0.0145013	outcome	TRUE	reported	textfile	9	11146606	0.00747717	8.88e-09	NA	ieu-b-5106	Age at menarche || id:ieu-b-5106	TRUE	reported	igd	2	1	TRUE	33.0721
rs10821141	T	C	T	C	-0.027	-0.0131004	NA	0.3552	FALSE	FALSE	FALSE	PTscev	0.136565	150427	0.999116	0.00879989	outcome	TRUE	reported	textfile	9	96258838	0.0044217	1.02e-09	NA	ieu-b-5106	Age at menarche || id:ieu-b-5106	TRUE	reported	igd	2	1	TRUE	37.2863
rs10832021	A	G	A	G	-0.048	0.00300049	NA	0.7074	FALSE	FALSE	FALSE	PTscev	0.744362	150427	1	0.00920164	outcome	TRUE	reported	textfile	11	13324530	0.00471446	2.4e-24	NA	ieu-b-5106	Age at menarche || id:ieu-b-5106	TRUE	reported	igd	2	1	TRUE	103.662
rs10832646	T	A	T	A	-0.026	0.00890049	NA	0.3222	FALSE	TRUE	TRUE	PTscev	0.322696	150427	0.996732	0.0090001	outcome	TRUE	reported	textfile	11	16602460	0.00458956	1.47e-08	NA	ieu-b-5106	Age at menarche || id:ieu-b-5106	TRUE	reported	igd	2	1	FALSE	32.0926
rs10869351	C	T	C	T	-0.036	0	NA	0.8116	FALSE	FALSE	FALSE	PTscev	1	142493	0.994939	NA	outcome	FALSE	reported	textfile	9	76832928	0.00538675	2.34e-11	NA	ieu-b-5106	Age at menarche || id:ieu-b-5106	TRUE	reported	igd	2	1	FALSE	44.6634
rs10902107	G	A	G	A	-0.032	0.0217999	NA	0.7534	FALSE	FALSE	FALSE	PTscev	0.081158	109846	0.99809	0.0124999	outcome	TRUE	reported	textfile	11	220315	0.00510882	3.76e-10	NA	ieu-b-5106	Age at menarche || id:ieu-b-5106	TRUE	reported	igd	2	1	TRUE	39.2337
rs10931831	T	C	T	C	-0.053	0.00730029	NA	0.3421	FALSE	FALSE	FALSE	PTscev	0.412082	150427	0.981967	0.00890024	outcome	TRUE	reported	textfile	2	199621641	0.0045298	1.27e-31	NA	ieu-b-5106	Age at menarche || id:ieu-b-5106	TRUE	reported	igd	2	1	TRUE	136.897
rs10934420	C	T	C	T	0.053	0	NA	0.4955	FALSE	FALSE	FALSE	PTscev	1	150427	0.996098	NA	outcome	FALSE	reported	textfile	3	117552111	0.00419685	1.47e-36	NA	ieu-b-5106	Age at menarche || id:ieu-b-5106	TRUE	reported	igd	2	1	FALSE	159.479
rs10978435	C	T	C	T	-0.1	-0.00249987	NA	0.3266	FALSE	FALSE	FALSE	PTscev	0.827891	109846	0.996718	0.0114986	outcome	TRUE	reported	textfile	9	108949159	0.00459376	4.6e-105	NA	ieu-b-5106	Age at menarche || id:ieu-b-5106	TRUE	reported	igd	2	1	TRUE	473.875
rs11031040	G	T	G	T	0.035	0.00750006	NA	0.1605	FALSE	FALSE	FALSE	PTscev	0.514299	150427	0.999066	0.0115004	outcome	TRUE	reported	textfile	11	30317733	0.00571316	9e-10	NA	ieu-b-5106	Age at menarche || id:ieu-b-5106	TRUE	reported	igd	2	1	TRUE	37.5304
rs11062204	C	T	C	T	-0.024	-0.00259962	NA	0.4169	FALSE	FALSE	FALSE	PTscev	0.762404	150427	0.998148	0.00859874	outcome	TRUE	reported	textfile	12	2475403	0.00440001	4.91e-08	NA	ieu-b-5106	Age at menarche || id:ieu-b-5106	TRUE	reported	igd	2	1	TRUE	29.7519
rs11070591	A	G	A	G	0.03	-0.00689975	NA	0.2847	FALSE	FALSE	FALSE	PTscev	0.462926	150427	0.993171	0.00939972	outcome	TRUE	reported	textfile	15	47816374	0.00471016	1.9e-10	NA	ieu-b-5106	Age at menarche || id:ieu-b-5106	TRUE	reported	igd	2	1	TRUE	40.5668
rs11071023	A	G	A	G	-0.024	-0.0120999	NA	0.5871	FALSE	FALSE	FALSE	PTscev	0.159411	150427	0.978468	0.00859946	outcome	TRUE	reported	textfile	15	54362745	0.00437711	4.18e-08	NA	ieu-b-5106	Age at menarche || id:ieu-b-5106	TRUE	reported	igd	2	1	TRUE	30.0641
rs11140402	T	C	T	C	-0.043	0.00180038	NA	0.1191	FALSE	FALSE	FALSE	PTscev	0.890689	150427	1	0.0131001	outcome	TRUE	reported	textfile	9	86766295	0.00674064	1.78e-10	NA	ieu-b-5106	Age at menarche || id:ieu-b-5106	TRUE	reported	igd	2	1	TRUE	40.6944
rs111558392	T	C	T	C	-0.036	0.00110039	NA	0.1592	FALSE	FALSE	FALSE	PTscev	0.94152	109846	0.973034	0.015	outcome	TRUE	reported	textfile	20	20348962	0.00621969	7.12e-09	NA	ieu-b-5106	Age at menarche || id:ieu-b-5106	TRUE	reported	igd	2	1	TRUE	33.5018
rs11165924	G	A	G	A	-0.034	0.00509998	NA	0.325	FALSE	FALSE	FALSE	PTscev	0.579357	150427	0.98523	0.00920036	outcome	TRUE	reported	textfile	1	98375448	0.00469178	4.27e-13	NA	ieu-b-5106	Age at menarche || id:ieu-b-5106	TRUE	reported	igd	2	1	TRUE	52.5149
rs11191541	G	A	G	A	0.025	0.0107	NA	0.4032	FALSE	FALSE	FALSE	PTscev	0.234454	142493	0.999121	0.00899947	outcome	TRUE	reported	textfile	10	104824199	0.00433874	8.31e-09	NA	ieu-b-5106	Age at menarche || id:ieu-b-5106	TRUE	reported	igd	2	1	TRUE	33.2011
rs112013658	G	T	G	T	-0.043	0.0134997	NA	0.084	FALSE	FALSE	FALSE	PTscev	0.374443	150427	0.99924	0.0151993	outcome	TRUE	reported	textfile	11	94116026	0.00764507	1.86e-08	NA	ieu-b-5106	Age at menarche || id:ieu-b-5106	TRUE	reported	igd	2	1	TRUE	31.6354
rs11210871	G	C	G	C	-0.039	0.0052005	NA	0.6996	FALSE	TRUE	TRUE	PTscev	0.576082	150427	0.995562	0.00930127	outcome	TRUE	reported	textfile	1	44029353	0.00477748	3.26e-16	NA	ieu-b-5106	Age at menarche || id:ieu-b-5106	TRUE	reported	igd	2	1	FALSE	66.6395
rs11575886	G	A	G	A	-0.043	0.0169	NA	0.1138	FALSE	FALSE	FALSE	PTscev	0.20721	150427	0.995532	0.0133991	outcome	TRUE	reported	textfile	20	54823550	0.00677961	2.26e-10	NA	ieu-b-5106	Age at menarche || id:ieu-b-5106	TRUE	reported	igd	2	1	TRUE	40.2279
rs11673135	C	G	C	G	-0.032	-0.0149005	NA	0.1591	FALSE	TRUE	TRUE	PTscev	0.198945	150427	0.995078	0.0115996	outcome	TRUE	reported	textfile	19	31044844	0.005869	4.97e-08	NA	ieu-b-5106	Age at menarche || id:ieu-b-5106	TRUE	reported	igd	2	1	FALSE	29.7284
rs117008125	A	G	A	G	-0.075	-0.0148	NA	0.0311	FALSE	FALSE	FALSE	PTscev	0.553865	150427	0.98162	0.0250009	outcome	TRUE	reported	textfile	15	64625413	0.0126944	3.46e-09	NA	ieu-b-5106	Age at menarche || id:ieu-b-5106	TRUE	reported	igd	2	1	TRUE	34.9058
rs1172955	A	T	A	T	-0.042	-0.00769957	NA	0.7105	FALSE	TRUE	TRUE	PTscev	0.407688	150427	0.996203	0.00929934	outcome	TRUE	reported	textfile	10	97877320	0.00474888	9.22e-19	NA	ieu-b-5106	Age at menarche || id:ieu-b-5106	TRUE	reported	igd	2	1	FALSE	78.2197
rs11889802	T	G	T	G	-0.039	0.00640047	NA	0.0977	FALSE	FALSE	FALSE	PTscev	0.652218	150427	0.984645	0.0142017	outcome	TRUE	reported	textfile	2	60456933	0.00715237	4.96e-08	NA	ieu-b-5106	Age at menarche || id:ieu-b-5106	TRUE	reported	igd	2	1	TRUE	29.7324
rs12091368	T	C	T	C	0.031	-0.0021002	NA	0.5232	FALSE	FALSE	FALSE	PTscev	0.804854	150427	0.993399	0.00850044	outcome	TRUE	reported	textfile	1	199801507	0.0043099	6.35e-13	NA	ieu-b-5106	Age at menarche || id:ieu-b-5106	TRUE	reported	igd	2	1	TRUE	51.7355
rs12168307	G	T	G	T	-0.033	-0.00730029	NA	0.2751	FALSE	FALSE	FALSE	PTscev	0.437396	150427	0.994294	0.00940034	outcome	TRUE	reported	textfile	22	31294766	0.00483232	8.55e-12	NA	ieu-b-5106	Age at menarche || id:ieu-b-5106	TRUE	reported	igd	2	1	TRUE	46.6355
rs12514669	C	G	C	G	-0.039	-0.00320011	NA	0.2136	FALSE	TRUE	TRUE	PTscev	0.756045	150427	0.999134	0.0103004	outcome	TRUE	reported	textfile	5	137757571	0.00512544	2.76e-14	NA	ieu-b-5106	Age at menarche || id:ieu-b-5106	TRUE	reported	igd	2	1	FALSE	57.8984
rs12549420	T	G	T	G	0.038	0.0111002	NA	0.2232	FALSE	FALSE	FALSE	PTscev	0.294996	142493	0.998498	0.0105996	outcome	TRUE	reported	textfile	8	54024806	0.00528983	6.79e-13	NA	ieu-b-5106	Age at menarche || id:ieu-b-5106	TRUE	reported	igd	2	1	TRUE	51.604
rs12603280	A	G	A	G	-0.035	0.0113998	NA	0.2431	FALSE	FALSE	FALSE	PTscev	0.249492	150427	0.978125	0.00989921	outcome	TRUE	reported	textfile	17	6034754	0.00506774	4.97e-12	NA	ieu-b-5106	Age at menarche || id:ieu-b-5106	TRUE	reported	igd	2	1	TRUE	47.6988
rs12663002	T	C	T	C	0.042	0.00589956	NA	0.1288	FALSE	FALSE	FALSE	PTscev	0.65245	150427	1	0.0130996	outcome	TRUE	reported	textfile	6	28441634	0.00644149	7.02e-11	NA	ieu-b-5106	Age at menarche || id:ieu-b-5106	TRUE	reported	igd	2	1	TRUE	42.5134
rs13120031	T	C	T	C	0.025	0.00870005	NA	0.32	FALSE	FALSE	FALSE	PTscev	0.333691	150427	0.99586	0.00899968	outcome	TRUE	reported	textfile	4	177465182	0.00448513	2.49e-08	NA	ieu-b-5106	Age at menarche || id:ieu-b-5106	TRUE	reported	igd	2	1	TRUE	31.0692
rs13218577	C	T	C	T	-0.029	-0.00230035	NA	0.3165	FALSE	FALSE	FALSE	PTscev	0.802579	150427	0.978069	0.00920101	outcome	TRUE	reported	textfile	6	128328289	0.00489042	3.03e-09	NA	ieu-b-5106	Age at menarche || id:ieu-b-5106	TRUE	reported	igd	2	1	TRUE	35.1644
rs1327938	C	T	C	T	-0.032	0.0103999	NA	0.6504	FALSE	FALSE	FALSE	PTscev	0.24256	150427	0.976914	0.00889935	outcome	TRUE	reported	textfile	13	59833252	0.00452734	1.57e-12	NA	ieu-b-5106	Age at menarche || id:ieu-b-5106	TRUE	reported	igd	2	1	TRUE	49.959
rs1356379	T	C	T	C	0.056	0.00509997	NA	0.1145	FALSE	FALSE	FALSE	PTscev	0.703512	150427	0.997187	0.0134004	outcome	TRUE	reported	textfile	2	209622211	0.00693298	6.62e-16	NA	ieu-b-5106	Age at menarche || id:ieu-b-5106	TRUE	reported	igd	2	1	TRUE	65.2433
rs1380995	T	A	T	A	0.034	-0.0205004	NA	0.5111	FALSE	TRUE	TRUE	PTscev	0.01985	142493	0.995011	0.0088016	outcome	TRUE	reported	textfile	1	72733841	0.00427832	1.91e-15	NA	ieu-b-5106	Age at menarche || id:ieu-b-5106	TRUE	reported	igd	2	1	FALSE	63.1555
rs138625771	C	G	C	G	0.15	0.0157995	NA	0.023	FALSE	TRUE	TRUE	PTscev	0.585888	150427	0.971929	0.0290004	outcome	TRUE	reported	textfile	3	51333959	0.0162183	2.27e-20	NA	ieu-b-5106	Age at menarche || id:ieu-b-5106	TRUE	reported	igd	2	1	FALSE	85.5405
rs142058842	G	C	G	C	0.071	0.00539955	NA	0.1671	FALSE	TRUE	TRUE	PTscev	0.632754	150427	0.998134	0.0112996	outcome	TRUE	reported	textfile	2	156621725	0.00572432	2.51e-35	NA	ieu-b-5106	Age at menarche || id:ieu-b-5106	TRUE	reported	igd	2	1	FALSE	153.84
rs1469039	A	G	A	G	0.042	0.00349987	NA	0.1796	FALSE	FALSE	FALSE	PTscev	0.754662	150427	0.958594	0.0111996	outcome	TRUE	reported	textfile	8	140651779	0.00568824	1.54e-13	NA	ieu-b-5106	Age at menarche || id:ieu-b-5106	TRUE	reported	igd	2	1	TRUE	54.5184
rs15671	C	A	C	A	0.024	0.00439966	NA	0.583	FALSE	FALSE	FALSE	PTscev	0.604721	150427	0.995213	0.00849974	outcome	TRUE	reported	textfile	7	94186064	0.00434577	3.34e-08	NA	ieu-b-5106	Age at menarche || id:ieu-b-5106	TRUE	reported	igd	2	1	TRUE	30.4992
rs169080	C	T	C	T	0.029	-0.00140002	NA	0.6375	FALSE	FALSE	FALSE	PTscev	0.873577	150427	0.988765	0.0087987	outcome	TRUE	reported	textfile	19	4980864	0.00456151	2.05e-10	NA	ieu-b-5106	Age at menarche || id:ieu-b-5106	TRUE	reported	igd	2	1	TRUE	40.4184
rs16918378	C	T	C	T	-0.05	0.00920019	NA	0.1212	FALSE	FALSE	FALSE	PTscev	0.479142	150427	0.982454	0.0130004	outcome	TRUE	reported	textfile	8	53877882	0.00666516	6.3e-14	NA	ieu-b-5106	Age at menarche || id:ieu-b-5106	TRUE	reported	igd	2	1	TRUE	56.2754
rs17035311	C	A	C	A	-0.035	0.0178005	NA	0.1443	FALSE	FALSE	FALSE	PTscev	0.137967	150427	0.995364	0.0119998	outcome	TRUE	reported	textfile	4	106066293	0.0059915	5.17e-09	NA	ieu-b-5106	Age at menarche || id:ieu-b-5106	TRUE	reported	igd	2	1	TRUE	34.1244
rs17328643	G	T	G	T	0.041	0.0153005	NA	0.1045	FALSE	FALSE	FALSE	PTscev	0.267534	150427	0.998026	0.0137996	outcome	TRUE	reported	textfile	2	153529785	0.00710023	7.72e-09	NA	ieu-b-5106	Age at menarche || id:ieu-b-5106	TRUE	reported	igd	2	1	TRUE	33.3444
rs17449243	C	T	C	T	0.049	0.0131004	NA	0.1471	FALSE	FALSE	FALSE	PTscev	0.331842	135139	1	0.0134999	outcome	TRUE	reported	textfile	1	21174429	0.00687581	1.03e-12	NA	ieu-b-5106	Age at menarche || id:ieu-b-5106	TRUE	reported	igd	2	1	TRUE	50.786
rs1925047	C	A	C	A	0.034	0.00330044	NA	0.6799	FALSE	FALSE	FALSE	PTscev	0.716884	150427	0.992665	0.00910149	outcome	TRUE	reported	textfile	13	74600274	0.00457928	1.13e-13	NA	ieu-b-5106	Age at menarche || id:ieu-b-5106	TRUE	reported	igd	2	1	TRUE	55.1269
rs1984870	T	G	T	G	0.042	-0.00419981	NA	0.4753	FALSE	FALSE	FALSE	PTscev	0.621239	150427	0.97423	0.0085	outcome	TRUE	reported	textfile	3	24715135	0.00444562	3.47e-21	NA	ieu-b-5106	Age at menarche || id:ieu-b-5106	TRUE	reported	igd	2	1	TRUE	89.2553
rs1994234	G	A	G	A	0.033	0.00640044	NA	0.6139	FALSE	FALSE	FALSE	PTscev	0.461957	150427	0.989593	0.00870064	outcome	TRUE	reported	textfile	17	53229345	0.00439214	5.76e-14	NA	ieu-b-5106	Age at menarche || id:ieu-b-5106	TRUE	reported	igd	2	1	TRUE	56.4515
rs2042067	C	T	C	T	0.028	-0.0116005	NA	0.4426	FALSE	FALSE	FALSE	PTscev	0.17232	150427	0.99771	0.00849983	outcome	TRUE	reported	textfile	7	132651302	0.00428765	6.56e-11	NA	ieu-b-5106	Age at menarche || id:ieu-b-5106	TRUE	reported	igd	2	1	TRUE	42.6459
rs2167378	T	C	T	C	-0.04	0.0127997	NA	0.4347	FALSE	FALSE	FALSE	PTscev	0.13208	150427	0.998051	0.00849944	outcome	TRUE	reported	textfile	2	200045258	0.00428684	1.05e-20	NA	ieu-b-5106	Age at menarche || id:ieu-b-5106	TRUE	reported	igd	2	1	TRUE	87.0654
rs2236129	G	C	G	C	-0.044	-0.00900037	NA	0.0825	FALSE	TRUE	TRUE	PTscev	0.561494	150427	0.994129	0.0155012	outcome	TRUE	reported	textfile	1	41617914	0.00789971	2.55e-08	NA	ieu-b-5106	Age at menarche || id:ieu-b-5106	TRUE	reported	igd	2	1	FALSE	31.0229
rs2267812	C	A	C	A	-0.041	0.0137998	NA	0.206	FALSE	FALSE	FALSE	PTscev	0.217867	142493	0.991162	0.0111991	outcome	TRUE	reported	textfile	7	74138121	0.00557234	1.87e-13	NA	ieu-b-5106	Age at menarche || id:ieu-b-5106	TRUE	reported	igd	2	1	TRUE	54.1368
rs2300922	T	C	T	C	0.043	0.00219958	NA	0.4213	FALSE	FALSE	FALSE	PTscev	0.798087	150427	0.99745	0.00859803	outcome	TRUE	reported	textfile	3	185651469	0.00431533	2.18e-23	NA	ieu-b-5106	Age at menarche || id:ieu-b-5106	TRUE	reported	igd	2	1	TRUE	99.2908
rs2301597	C	T	C	T	0.025	-0.0133998	NA	0.5732	FALSE	FALSE	FALSE	PTscev	0.114905	150427	0.997736	0.0084996	outcome	TRUE	reported	textfile	17	43173273	0.00435228	9.24e-09	NA	ieu-b-5106	Age at menarche || id:ieu-b-5106	TRUE	reported	igd	2	1	TRUE	32.9949
rs240788	G	T	G	T	-0.028	0.00020002	NA	0.5843	FALSE	FALSE	FALSE	PTscev	0.982456	142493	1	0.00909599	outcome	TRUE	reported	textfile	6	100984106	0.00437063	1.49e-10	NA	ieu-b-5106	Age at menarche || id:ieu-b-5106	TRUE	reported	igd	2	1	TRUE	41.0419
rs247520	C	T	C	T	-0.038	-0.000699755	NA	0.2367	FALSE	FALSE	FALSE	PTscev	0.944173	150427	0.972191	0.0099928	outcome	TRUE	reported	textfile	5	110876057	0.00512871	1.27e-13	NA	ieu-b-5106	Age at menarche || id:ieu-b-5106	TRUE	reported	igd	2	1	TRUE	54.8973
rs2548459	C	T	C	T	0.024	-0.0160997	NA	0.4988	FALSE	FALSE	FALSE	PTscev	0.058218	150427	0.999045	0.00850013	outcome	TRUE	reported	textfile	19	49209339	0.00437404	4.09e-08	NA	ieu-b-5106	Age at menarche || id:ieu-b-5106	TRUE	reported	igd	2	1	TRUE	30.1063
rs2625387	A	G	A	G	0.029	-0.0102999	NA	0.6217	FALSE	FALSE	FALSE	PTscev	0.23642	150427	0.994883	0.00869934	outcome	TRUE	reported	textfile	11	43613426	0.00446456	8.27e-11	NA	ieu-b-5106	Age at menarche || id:ieu-b-5106	TRUE	reported	igd	2	1	TRUE	42.1928
rs2688327	A	T	A	T	-0.033	-0.0111004	NA	0.7111	FALSE	TRUE	TRUE	PTscev	0.232626	150427	0.989579	0.00929975	outcome	TRUE	reported	textfile	8	3768344	0.00470584	2.34e-12	NA	ieu-b-5106	Age at menarche || id:ieu-b-5106	TRUE	reported	igd	2	1	FALSE	49.176
rs2723065	G	A	G	A	0.025	0.00500048	NA	0.3814	FALSE	FALSE	FALSE	PTscev	0.565501	150427	1	0.00870118	outcome	TRUE	reported	textfile	2	65279414	0.00431781	7.04e-09	NA	ieu-b-5106	Age at menarche || id:ieu-b-5106	TRUE	reported	igd	2	1	TRUE	33.5238
rs2724961	C	T	C	T	0.048	-0.00319988	NA	0.5219	FALSE	FALSE	FALSE	PTscev	0.706576	150427	0.990344	0.00849994	outcome	TRUE	reported	textfile	8	4560227	0.00428696	4.23e-29	NA	ieu-b-5106	Age at menarche || id:ieu-b-5106	TRUE	reported	igd	2	1	TRUE	125.367
rs2744688	A	G	A	G	-0.033	-0.00729958	NA	0.844	FALSE	FALSE	FALSE	PTscev	0.529158	150427	1	0.0115997	outcome	TRUE	reported	textfile	1	14138493	0.00602221	4.26e-08	NA	ieu-b-5106	Age at menarche || id:ieu-b-5106	TRUE	reported	igd	2	1	TRUE	30.0273
rs2770957	G	C	G	C	-0.034	-0.0325001	NA	0.2168	FALSE	TRUE	TRUE	PTscev	0.00161	150427	1	0.0103041	outcome	TRUE	reported	textfile	5	180656734	0.0051997	6.2e-11	NA	ieu-b-5106	Age at menarche || id:ieu-b-5106	TRUE	reported	igd	2	1	FALSE	42.7564
rs2783994	A	G	A	G	-0.03	-0.00269964	NA	0.6478	FALSE	FALSE	FALSE	PTscev	0.758982	150427	0.983219	0.00879884	outcome	TRUE	reported	textfile	9	1676170	0.0044731	1.99e-11	NA	ieu-b-5106	Age at menarche || id:ieu-b-5106	TRUE	reported	igd	2	1	TRUE	44.9806
rs2798224	A	G	A	G	0.028	0.00209979	NA	0.559	FALSE	FALSE	FALSE	PTscev	0.804854	150427	0.995765	0.00849878	outcome	TRUE	reported	textfile	4	3267668	0.00424075	4.04e-11	NA	ieu-b-5106	Age at menarche || id:ieu-b-5106	TRUE	reported	igd	2	1	TRUE	43.5944
rs2836950	G	C	G	C	-0.032	0.0297996	NA	0.3707	FALSE	TRUE	TRUE	PTscev	0.000618	150427	1	0.00870421	outcome	TRUE	reported	textfile	21	40604429	0.00445838	7.1e-13	NA	ieu-b-5106	Age at menarche || id:ieu-b-5106	TRUE	reported	igd	2	1	FALSE	51.5164
rs28374463	C	A	C	A	0.029	-0.00120028	NA	0.3735	FALSE	FALSE	FALSE	PTscev	0.895066	134240	0.997764	0.00910015	outcome	TRUE	reported	textfile	15	83299364	0.00431965	1.9e-11	NA	ieu-b-5106	Age at menarche || id:ieu-b-5106	TRUE	reported	igd	2	1	TRUE	45.0712
rs302719	G	T	G	T	0.028	-0.0136001	NA	0.3361	FALSE	FALSE	FALSE	PTscev	0.126474	150427	0.994795	0.00889968	outcome	TRUE	reported	textfile	1	8490320	0.00466256	1.91e-09	NA	ieu-b-5106	Age at menarche || id:ieu-b-5106	TRUE	reported	igd	2	1	TRUE	36.0634
rs3113862	G	A	G	A	0.037	-0.000699755	NA	0.4	FALSE	FALSE	FALSE	PTscev	0.935106	150427	0.999764	0.00859413	outcome	TRUE	reported	textfile	4	95143122	0.00432198	1.12e-17	NA	ieu-b-5106	Age at menarche || id:ieu-b-5106	TRUE	reported	igd	2	1	TRUE	73.2889
rs34415424	C	T	C	T	-0.028	0.0126	NA	0.2844	FALSE	FALSE	FALSE	PTscev	0.22566	135139	0.974099	0.0103994	outcome	TRUE	reported	textfile	8	4845681	0.00489575	1.07e-08	NA	ieu-b-5106	Age at menarche || id:ieu-b-5106	TRUE	reported	igd	2	1	TRUE	32.7098
rs34635213	G	A	G	A	0.042	-0.0178998	NA	0.147	FALSE	FALSE	FALSE	PTscev	0.139031	150427	0.994312	0.0120993	outcome	TRUE	reported	textfile	2	61612865	0.00619559	1.21e-11	NA	ieu-b-5106	Age at menarche || id:ieu-b-5106	TRUE	reported	igd	2	1	TRUE	45.955
rs35330978	T	C	T	C	-0.042	0.0123998	NA	0.3215	FALSE	FALSE	FALSE	PTscev	0.177688	150427	0.984148	0.0091993	outcome	TRUE	reported	textfile	16	29880874	0.00492272	1.44e-17	NA	ieu-b-5106	Age at menarche || id:ieu-b-5106	TRUE	reported	igd	2	1	TRUE	72.7928
rs3733632	G	A	G	A	0.054	0.0149005	NA	0.1569	FALSE	FALSE	FALSE	PTscev	0.198945	150427	0.989749	0.0115996	outcome	TRUE	reported	textfile	4	104640935	0.0057903	1.1e-20	NA	ieu-b-5106	Age at menarche || id:ieu-b-5106	TRUE	reported	igd	2	1	TRUE	86.9732
rs3767357	G	A	G	A	-0.08	-0.00480046	NA	0.1279	FALSE	FALSE	FALSE	PTscev	0.703248	150427	0.99931	0.0126016	outcome	TRUE	reported	textfile	1	165403451	0.00631151	8.11e-37	NA	ieu-b-5106	Age at menarche || id:ieu-b-5106	TRUE	reported	igd	2	1	TRUE	160.662
rs3943166	C	A	C	A	0.027	-0.0046004	NA	0.619	FALSE	FALSE	FALSE	PTscev	0.597005	150427	0.999281	0.00870114	outcome	TRUE	reported	textfile	6	76929564	0.00453492	2.62e-09	NA	ieu-b-5106	Age at menarche || id:ieu-b-5106	TRUE	reported	igd	2	1	TRUE	35.4477
rs395962	G	T	G	T	-0.12	-0.00989983	NA	0.6762	FALSE	FALSE	FALSE	PTscev	0.271305	150427	0.997228	0.00899934	outcome	TRUE	reported	textfile	6	105397418	0.00447146	1.2e-158	NA	ieu-b-5106	Age at menarche || id:ieu-b-5106	TRUE	reported	igd	2	1	TRUE	720.218
rs4363822	G	A	G	A	-0.042	0.00869973	NA	0.6059	FALSE	FALSE	FALSE	PTscev	0.311693	150427	0.99718	0.00859933	outcome	TRUE	reported	textfile	15	67992583	0.00426456	6.95e-23	NA	ieu-b-5106	Age at menarche || id:ieu-b-5106	TRUE	reported	igd	2	1	TRUE	96.9952
rs437836	C	T	C	T	-0.035	-0.00859991	NA	0.8357	FALSE	FALSE	FALSE	PTscev	0.450618	150427	0.996044	0.0113999	outcome	TRUE	reported	textfile	5	156715068	0.00574042	1.08e-09	NA	ieu-b-5106	Age at menarche || id:ieu-b-5106	TRUE	reported	igd	2	1	TRUE	37.1748
rs4483850	T	A	T	A	0.025	-0.0261998	NA	0.5039	FALSE	TRUE	TRUE	PTscev	0.001822	150427	0.998687	0.00840326	outcome	TRUE	reported	textfile	16	20375776	0.00427287	4.89e-09	NA	ieu-b-5106	Age at menarche || id:ieu-b-5106	TRUE	reported	igd	2	1	FALSE	34.2327
rs4561063	G	T	G	T	-0.033	0.00489998	NA	0.5418	FALSE	FALSE	FALSE	PTscev	0.564312	150427	0.994905	0.0085003	outcome	TRUE	reported	textfile	1	102520898	0.00437618	4.67e-14	NA	ieu-b-5106	Age at menarche || id:ieu-b-5106	TRUE	reported	igd	2	1	TRUE	56.864
rs4804025	A	G	A	G	-0.044	0.0124996	NA	0.7111	FALSE	FALSE	FALSE	PTscev	0.178894	150427	0.9969	0.0092991	outcome	TRUE	reported	textfile	19	47609223	0.0047003	7.89e-21	NA	ieu-b-5106	Age at menarche || id:ieu-b-5106	TRUE	reported	igd	2	1	TRUE	87.6303
rs4897178	G	T	G	T	-0.04	-0.00660017	NA	0.4636	FALSE	FALSE	FALSE	PTscev	0.541139	109846	0.997643	0.0108006	outcome	TRUE	reported	textfile	6	126727908	0.00437731	6.36e-20	NA	ieu-b-5106	Age at menarche || id:ieu-b-5106	TRUE	reported	igd	2	1	TRUE	83.5036
rs4945266	G	A	G	A	0.045	0.0062998	NA	0.1587	FALSE	FALSE	FALSE	PTscev	0.587075	150427	0.997333	0.0116001	outcome	TRUE	reported	textfile	11	78027488	0.00586471	1.68e-14	NA	ieu-b-5106	Age at menarche || id:ieu-b-5106	TRUE	reported	igd	2	1	TRUE	58.8751
rs4951261	C	A	C	A	-0.025	-0.00849977	NA	0.3904	FALSE	FALSE	FALSE	PTscev	0.322949	150427	1	0.00859939	outcome	TRUE	reported	textfile	1	205717823	0.00432133	7.24e-09	NA	ieu-b-5106	Age at menarche || id:ieu-b-5106	TRUE	reported	igd	2	1	TRUE	33.4692
rs55680968	G	A	G	A	0.046	0.0281001	NA	0.0731	FALSE	FALSE	FALSE	PTscev	0.082816	150427	0.999674	0.0162	outcome	TRUE	reported	textfile	17	7774047	0.00835952	3.74e-08	NA	ieu-b-5106	Age at menarche || id:ieu-b-5106	TRUE	reported	igd	2	1	TRUE	30.2798
rs5749998	T	A	T	A	-0.027	-0.0127997	NA	0.5048	FALSE	TRUE	TRUE	PTscev	0.12754	150427	0.999858	0.00839947	outcome	TRUE	reported	textfile	22	22162374	0.00420393	1.34e-10	NA	ieu-b-5106	Age at menarche || id:ieu-b-5106	TRUE	reported	igd	2	1	FALSE	41.2493
rs582780	G	A	G	A	-0.025	0.00979986	NA	0.4218	FALSE	FALSE	FALSE	PTscev	0.259953	150427	0.976872	0.00869937	outcome	TRUE	reported	textfile	3	172121443	0.00451522	3.08e-08	NA	ieu-b-5106	Age at menarche || id:ieu-b-5106	TRUE	reported	igd	2	1	TRUE	30.6565
rs59072247	T	C	T	C	0.11	0.0153004	NA	0.0284	FALSE	FALSE	FALSE	PTscev	0.551637	150427	0.981267	0.0257015	outcome	TRUE	reported	textfile	2	73536689	0.013221	8.79e-17	NA	ieu-b-5106	Age at menarche || id:ieu-b-5106	TRUE	reported	igd	2	1	TRUE	69.224
rs59086897	A	T	A	T	-0.029	0.00300049	NA	0.4781	FALSE	TRUE	TRUE	PTscev	0.720992	150427	0.997358	0.00840161	outcome	TRUE	reported	textfile	2	25145173	0.00448115	9.7e-11	NA	ieu-b-5106	Age at menarche || id:ieu-b-5106	TRUE	reported	igd	2	1	FALSE	41.881
rs60021783	A	T	A	T	0.036	-0.0220002	NA	0.2154	FALSE	TRUE	TRUE	PTscev	0.031034	150427	0.991891	0.0102012	outcome	TRUE	reported	textfile	19	18819060	0.00526646	8.16e-12	NA	ieu-b-5106	Age at menarche || id:ieu-b-5106	TRUE	reported	igd	2	1	FALSE	46.7269
rs60024815	T	A	T	A	-0.031	0.0055001	NA	0.2639	FALSE	TRUE	TRUE	PTscev	0.570723	150427	0.999569	0.00970057	outcome	TRUE	reported	textfile	17	78779664	0.0050286	7.06e-10	NA	ieu-b-5106	Age at menarche || id:ieu-b-5106	TRUE	reported	igd	2	1	FALSE	38.004
rs6011149	A	G	A	G	0.025	-0.00910028	NA	0.3662	FALSE	FALSE	FALSE	PTscev	0.306534	150427	0.998214	0.00889984	outcome	TRUE	reported	textfile	20	62443239	0.00448681	2.52e-08	NA	ieu-b-5106	Age at menarche || id:ieu-b-5106	TRUE	reported	igd	2	1	TRUE	31.0459
rs6027163	A	G	A	G	0.035	-0.0123996	NA	0.2403	FALSE	FALSE	FALSE	PTscev	0.21035	150427	0.99107	0.00989903	outcome	TRUE	reported	textfile	20	37297776	0.00515053	1.08e-11	NA	ieu-b-5106	Age at menarche || id:ieu-b-5106	TRUE	reported	igd	2	1	TRUE	46.1777
rs610445	G	C	G	C	0.03	0.00920019	NA	0.7593	FALSE	TRUE	TRUE	PTscev	0.352721	150427	0.99438	0.00989987	outcome	TRUE	reported	textfile	19	7891514	0.00516664	6.38e-09	NA	ieu-b-5106	Age at menarche || id:ieu-b-5106	TRUE	reported	igd	2	1	FALSE	33.7152
rs61846901	T	C	T	C	-0.027	-0.000300045	NA	0.3202	FALSE	FALSE	FALSE	PTscev	0.973396	150427	0.998083	0.00899703	outcome	TRUE	reported	textfile	10	51056858	0.00470763	9.73e-09	NA	ieu-b-5106	Age at menarche || id:ieu-b-5106	TRUE	reported	igd	2	1	TRUE	32.8945
rs6185	G	C	G	C	0.029	-0.0129004	NA	0.2575	FALSE	TRUE	TRUE	PTscev	0.205948	142493	1	0.0101997	outcome	TRUE	reported	textfile	8	25280800	0.00485748	2.37e-09	NA	ieu-b-5106	Age at menarche || id:ieu-b-5106	TRUE	reported	igd	2	1	FALSE	35.643
rs62229372	T	C	T	C	0.046	0.00059982	NA	0.1282	FALSE	FALSE	FALSE	PTscev	0.965305	142493	0.980752	0.0137898	outcome	TRUE	reported	textfile	21	37692507	0.00679266	1.27e-11	NA	ieu-b-5106	Age at menarche || id:ieu-b-5106	TRUE	reported	igd	2	1	TRUE	45.8602
rs62316795	A	C	A	C	0.038	0.00870005	NA	0.2013	FALSE	FALSE	FALSE	PTscev	0.433165	142493	0.993589	0.0111	outcome	TRUE	reported	textfile	4	132621869	0.00582316	6.77e-11	NA	ieu-b-5106	Age at menarche || id:ieu-b-5106	TRUE	reported	igd	2	1	TRUE	42.5843
rs62379978	G	T	G	T	0.065	-0.00900037	NA	0.157	FALSE	FALSE	FALSE	PTscev	0.445635	150427	0.97528	0.0118005	outcome	TRUE	reported	textfile	5	133915969	0.00609085	1.38e-26	NA	ieu-b-5106	Age at menarche || id:ieu-b-5106	TRUE	reported	igd	2	1	TRUE	113.886
rs62414763	C	G	C	G	0.032	0.00690014	NA	0.3634	FALSE	TRUE	TRUE	PTscev	0.427715	150427	0.997536	0.00870013	outcome	TRUE	reported	textfile	6	76449917	0.00437414	2.56e-13	NA	ieu-b-5106	Age at menarche || id:ieu-b-5106	TRUE	reported	igd	2	1	FALSE	53.5198
rs6478680	A	G	A	G	0.031	0.0117003	NA	0.5047	FALSE	FALSE	FALSE	PTscev	0.188615	142493	0.996754	0.00889967	outcome	TRUE	reported	textfile	9	127458468	0.00430334	5.86e-13	NA	ieu-b-5106	Age at menarche || id:ieu-b-5106	TRUE	reported	igd	2	1	TRUE	51.8934
rs6560193	T	C	T	C	0.024	0.00859991	NA	0.5023	FALSE	FALSE	FALSE	PTscev	0.305902	150427	0.995282	0.00839951	outcome	TRUE	reported	textfile	9	73888674	0.00419867	1.09e-08	NA	ieu-b-5106	Age at menarche || id:ieu-b-5106	TRUE	reported	igd	2	1	TRUE	32.6738
rs6597884	C	T	C	T	0.028	0.0062998	NA	0.4158	FALSE	FALSE	FALSE	PTscev	0.483934	142493	0.991239	0.00899985	outcome	TRUE	reported	textfile	10	126851174	0.00425253	4.57e-11	NA	ieu-b-5106	Age at menarche || id:ieu-b-5106	TRUE	reported	igd	2	1	TRUE	43.3532
rs66752974	A	C	A	C	0.038	0.0160997	NA	0.165	FALSE	FALSE	FALSE	PTscev	0.157844	150427	0.993372	0.0113991	outcome	TRUE	reported	textfile	3	137057630	0.00572779	3.26e-11	NA	ieu-b-5106	Age at menarche || id:ieu-b-5106	TRUE	reported	igd	2	1	TRUE	44.0142
rs6704684	A	G	A	G	0.071	0.00649983	NA	0.1736	FALSE	FALSE	FALSE	PTscev	0.561689	150427	0.994722	0.0112001	outcome	TRUE	reported	textfile	2	56596394	0.00565576	3.8e-36	NA	ieu-b-5106	Age at menarche || id:ieu-b-5106	TRUE	reported	igd	2	1	TRUE	157.592
rs67103685	C	T	C	T	-0.032	0.0191003	NA	0.2609	FALSE	FALSE	FALSE	PTscev	0.051309	150427	0.996955	0.0098006	outcome	TRUE	reported	textfile	2	199742271	0.00516905	5.99e-10	NA	ieu-b-5106	Age at menarche || id:ieu-b-5106	TRUE	reported	igd	2	1	TRUE	38.3247
rs6714523	A	G	A	G	-0.047	0.00520045	NA	0.1191	FALSE	FALSE	FALSE	PTscev	0.689168	150427	0.99522	0.0130016	outcome	TRUE	reported	textfile	2	203235139	0.00663181	1.37e-12	NA	ieu-b-5106	Age at menarche || id:ieu-b-5106	TRUE	reported	igd	2	1	TRUE	50.2263
rs6864818	C	T	C	T	-0.037	-0.0133998	NA	0.7853	FALSE	FALSE	FALSE	PTscev	0.197557	150427	0.995255	0.0103992	outcome	TRUE	reported	textfile	5	168734867	0.00515077	6.8e-13	NA	ieu-b-5106	Age at menarche || id:ieu-b-5106	TRUE	reported	igd	2	1	TRUE	51.6011
rs6901192	G	C	G	C	-0.038	0.000100005	NA	0.2127	FALSE	TRUE	TRUE	PTscev	0.992249	150427	0.998806	0.0102943	outcome	TRUE	reported	textfile	6	56862310	0.00520455	2.85e-13	NA	ieu-b-5106	Age at menarche || id:ieu-b-5106	TRUE	reported	igd	2	1	FALSE	53.309
rs6931884	T	C	T	C	0.061	-0.0158002	NA	0.126	FALSE	FALSE	FALSE	PTscev	0.217034	150427	0.989675	0.0127993	outcome	TRUE	reported	textfile	6	100158873	0.00628921	3.04e-22	NA	ieu-b-5106	Age at menarche || id:ieu-b-5106	TRUE	reported	igd	2	1	TRUE	94.0735
rs6933660	A	C	A	C	-0.033	0.0109004	NA	0.308	FALSE	FALSE	FALSE	PTscev	0.230965	150427	0.993036	0.00909975	outcome	TRUE	reported	textfile	6	151803754	0.00454674	3.93e-13	NA	ieu-b-5106	Age at menarche || id:ieu-b-5106	TRUE	reported	igd	2	1	TRUE	52.6778
rs6968642	T	C	T	C	-0.026	0.00289979	NA	0.4107	FALSE	FALSE	FALSE	PTscev	0.735964	150427	0.985864	0.00859955	outcome	TRUE	reported	textfile	7	93312679	0.00440177	3.49e-09	NA	ieu-b-5106	Age at menarche || id:ieu-b-5106	TRUE	reported	igd	2	1	TRUE	34.8893
rs7077302	G	C	G	C	-0.05	0.0113997	NA	0.9197	FALSE	TRUE	TRUE	PTscev	0.486986	142493	0.993495	0.0163999	outcome	TRUE	reported	textfile	10	123676662	0.00786925	2.1e-10	NA	ieu-b-5106	Age at menarche || id:ieu-b-5106	TRUE	reported	igd	2	1	FALSE	40.3714
rs7114175	T	A	T	A	0.06	-0.00679983	NA	0.5025	FALSE	TRUE	TRUE	PTscev	0.418209	150427	0.988547	0.0083997	outcome	TRUE	reported	textfile	11	122813983	0.00419292	1.9e-46	NA	ieu-b-5106	Age at menarche || id:ieu-b-5106	TRUE	reported	igd	2	1	FALSE	204.771
rs7144872	T	C	T	C	-0.031	-0.00500048	NA	0.665	FALSE	FALSE	FALSE	PTscev	0.57853	150427	0.997249	0.00900123	outcome	TRUE	reported	textfile	14	93920422	0.00457611	1.25e-11	NA	ieu-b-5106	Age at menarche || id:ieu-b-5106	TRUE	reported	igd	2	1	TRUE	45.8913
rs7178532	A	G	A	G	0.048	-0.00160028	NA	0.6849	FALSE	FALSE	FALSE	PTscev	0.868965	142493	0.996728	0.00970023	outcome	TRUE	reported	textfile	15	23794517	0.00461203	2.29e-25	NA	ieu-b-5106	Age at menarche || id:ieu-b-5106	TRUE	reported	igd	2	1	TRUE	108.317
rs7256078	T	C	T	C	0.046	-0.00530002	NA	0.477	FALSE	FALSE	FALSE	PTscev	0.623626	109846	0.993492	0.0108005	outcome	TRUE	reported	textfile	19	10006795	0.00436634	5.95e-26	NA	ieu-b-5106	Age at menarche || id:ieu-b-5106	TRUE	reported	igd	2	1	TRUE	110.989
rs7273470	C	G	C	G	0.031	0.000899595	NA	0.2337	FALSE	TRUE	TRUE	PTscev	0.927543	150427	0.99747	0.00989256	outcome	TRUE	reported	textfile	20	33456921	0.00499031	5.23e-10	NA	ieu-b-5106	Age at menarche || id:ieu-b-5106	TRUE	reported	igd	2	1	FALSE	38.5894
rs72768041	A	T	A	T	-0.074	-0.0203997	NA	0.0371	FALSE	TRUE	TRUE	PTscev	0.387354	150427	0.928293	0.0235991	outcome	TRUE	reported	textfile	1	241795639	0.0130784	1.53e-08	NA	ieu-b-5106	Age at menarche || id:ieu-b-5106	TRUE	reported	igd	2	1	FALSE	32.0151
rs73035994	C	T	C	T	0.1	0.0197997	NA	0.0311	FALSE	FALSE	FALSE	PTscev	0.4302	150427	0.985239	0.0250995	outcome	TRUE	reported	textfile	3	24206463	0.0127825	5.15e-15	NA	ieu-b-5106	Age at menarche || id:ieu-b-5106	TRUE	reported	igd	2	1	TRUE	61.2024
rs732898	A	G	A	G	0.051	0.0104997	NA	0.7317	FALSE	FALSE	FALSE	PTscev	0.298499	142493	0.978044	0.0100992	outcome	TRUE	reported	textfile	14	100794126	0.00520085	1.06e-22	NA	ieu-b-5106	Age at menarche || id:ieu-b-5106	TRUE	reported	igd	2	1	TRUE	96.1594
rs7478970	A	G	A	G	-0.032	0.0175	NA	0.2188	FALSE	FALSE	FALSE	PTscev	0.086217	150427	0.988101	0.0101999	outcome	TRUE	reported	textfile	11	29118542	0.00528646	1.42e-09	NA	ieu-b-5106	Age at menarche || id:ieu-b-5106	TRUE	reported	igd	2	1	TRUE	36.6412
rs752278	A	G	A	G	-0.04	0.0010005	NA	0.4158	FALSE	FALSE	FALSE	PTscev	0.908468	150427	0.970202	0.00870218	outcome	TRUE	reported	textfile	15	89037134	0.0043193	2.03e-20	NA	ieu-b-5106	Age at menarche || id:ieu-b-5106	TRUE	reported	igd	2	1	TRUE	85.7617
rs7605368	A	G	A	G	-0.028	0.00789971	NA	0.2176	FALSE	FALSE	FALSE	PTscev	0.438628	150427	0.995072	0.0101996	outcome	TRUE	reported	textfile	2	42984340	0.00511955	4.52e-08	NA	ieu-b-5106	Age at menarche || id:ieu-b-5106	TRUE	reported	igd	2	1	TRUE	29.9125
rs7628689	G	A	G	A	-0.035	0.0137998	NA	0.8509	FALSE	FALSE	FALSE	PTscev	0.250115	150427	0.998091	0.0119991	outcome	TRUE	reported	textfile	3	88216647	0.00594939	4.03e-09	NA	ieu-b-5106	Age at menarche || id:ieu-b-5106	TRUE	reported	igd	2	1	TRUE	34.6092
rs7644997	G	A	G	A	-0.046	0.00500048	NA	0.9074	FALSE	FALSE	FALSE	PTscev	0.732006	150427	0.999495	0.0146017	outcome	TRUE	reported	textfile	3	114594882	0.0073492	3.87e-10	NA	ieu-b-5106	Age at menarche || id:ieu-b-5106	TRUE	reported	igd	2	1	TRUE	39.1774
rs7678293	G	A	G	A	0.037	0.00750006	NA	0.7429	FALSE	FALSE	FALSE	PTscev	0.439406	150427	0.995943	0.00970006	outcome	TRUE	reported	textfile	4	28742169	0.00482257	1.69e-14	NA	ieu-b-5106	Age at menarche || id:ieu-b-5106	TRUE	reported	igd	2	1	TRUE	58.8635
rs7738950	G	A	G	A	-0.04	0.00500048	NA	0.2116	FALSE	FALSE	FALSE	PTscev	0.704855	109846	0.998317	0.0132017	outcome	TRUE	reported	textfile	6	77741872	0.0052322	2.09e-14	NA	ieu-b-5106	Age at menarche || id:ieu-b-5106	TRUE	reported	igd	2	1	TRUE	58.4455
rs77530428	G	A	G	A	0.12	0.0548998	NA	0.0147	FALSE	FALSE	FALSE	PTscev	0.129357	150427	0.95959	0.0361982	outcome	TRUE	reported	textfile	12	17126283	0.0180597	3.04e-11	NA	ieu-b-5106	Age at menarche || id:ieu-b-5106	TRUE	reported	igd	2	1	TRUE	44.1511
rs77601667	C	G	C	G	0.034	-0.00160028	NA	0.1637	FALSE	TRUE	TRUE	PTscev	0.888361	150427	0.997447	0.0113998	outcome	TRUE	reported	textfile	3	132556373	0.00596371	1.19e-08	NA	ieu-b-5106	Age at menarche || id:ieu-b-5106	TRUE	reported	igd	2	1	FALSE	32.5031
rs77751245	G	T	G	T	-0.026	-0.0141997	NA	0.6512	FALSE	FALSE	FALSE	PTscev	0.208856	109846	0.989395	0.011299	outcome	TRUE	reported	textfile	8	105326459	0.0045019	7.68e-09	NA	ieu-b-5106	Age at menarche || id:ieu-b-5106	TRUE	reported	igd	2	1	TRUE	33.3545
rs77848509	T	G	T	G	0.045	0.0123	NA	0.0765	FALSE	FALSE	FALSE	PTscev	0.444882	150427	0.952719	0.0161001	outcome	TRUE	reported	textfile	14	101114062	0.00821947	4.38e-08	NA	ieu-b-5106	Age at menarche || id:ieu-b-5106	TRUE	reported	igd	2	1	TRUE	29.9735
rs7821178	A	C	A	C	-0.042	0.00709974	NA	0.3361	FALSE	FALSE	FALSE	PTscev	0.445201	134240	1	0.00929967	outcome	TRUE	reported	textfile	8	78093837	0.0045007	1.04e-20	NA	ieu-b-5106	Age at menarche || id:ieu-b-5106	TRUE	reported	igd	2	1	TRUE	87.084
rs7852169	G	C	G	C	0.1	-0.00770028	NA	0.085	FALSE	TRUE	TRUE	PTscev	0.610114	150427	0.995154	0.0151012	outcome	TRUE	reported	textfile	9	114318394	0.00758969	1.21e-39	NA	ieu-b-5106	Age at menarche || id:ieu-b-5106	TRUE	reported	igd	2	1	FALSE	173.601
rs7864983	A	G	A	G	-0.032	-0.00539955	NA	0.3728	FALSE	FALSE	FALSE	PTscev	0.534817	150427	0.998917	0.00869956	outcome	TRUE	reported	textfile	9	83285190	0.00444373	5.97e-13	NA	ieu-b-5106	Age at menarche || id:ieu-b-5106	TRUE	reported	igd	2	1	TRUE	51.8567
rs794361	A	T	A	T	0.027	-0.0176997	NA	0.4492	FALSE	TRUE	TRUE	PTscev	0.076728	127205	0.953659	0.00999987	outcome	TRUE	reported	textfile	7	75191602	0.00443462	1.14e-09	NA	ieu-b-5106	Age at menarche || id:ieu-b-5106	TRUE	reported	igd	2	1	FALSE	37.0693
rs7979001	A	G	A	G	0.024	0.00520045	NA	0.5115	FALSE	FALSE	FALSE	PTscev	0.535898	150427	1	0.008401	outcome	TRUE	reported	textfile	12	97506357	0.00423652	1.47e-08	NA	ieu-b-5106	Age at menarche || id:ieu-b-5106	TRUE	reported	igd	2	1	TRUE	32.0925
rs813301	T	C	T	C	0.029	0.0112999	NA	0.6267	FALSE	FALSE	FALSE	PTscev	0.193967	150427	0.997572	0.00869938	outcome	TRUE	reported	textfile	5	52909927	0.00428724	1.34e-11	NA	ieu-b-5106	Age at menarche || id:ieu-b-5106	TRUE	reported	igd	2	1	TRUE	45.7552
rs8136272	T	A	T	A	-0.035	0.0010996	NA	0.2719	FALSE	TRUE	TRUE	PTscev	0.908753	150427	0.987174	0.00959418	outcome	TRUE	reported	textfile	22	49678782	0.00484819	5.23e-13	NA	ieu-b-5106	Age at menarche || id:ieu-b-5106	TRUE	reported	igd	2	1	FALSE	52.1167
rs845193	G	A	G	A	-0.029	0.00659973	NA	0.7439	FALSE	FALSE	FALSE	PTscev	0.496251	150427	0.984714	0.00969978	outcome	TRUE	reported	textfile	1	7421139	0.00501354	7.28e-09	NA	ieu-b-5106	Age at menarche || id:ieu-b-5106	TRUE	reported	igd	2	1	TRUE	33.4585
rs852061	C	A	C	A	0.035	0.00389959	NA	0.6337	FALSE	FALSE	FALSE	PTscev	0.653969	150427	0.99779	0.00869949	outcome	TRUE	reported	textfile	20	17109159	0.00431182	4.77e-16	NA	ieu-b-5106	Age at menarche || id:ieu-b-5106	TRUE	reported	igd	2	1	TRUE	65.8893
rs913588	A	G	A	G	-0.037	-0.00689975	NA	0.5095	FALSE	FALSE	FALSE	PTscev	0.411396	150427	1	0.00839958	outcome	TRUE	reported	textfile	9	7174673	0.00428467	5.85e-18	NA	ieu-b-5106	Age at menarche || id:ieu-b-5106	TRUE	reported	igd	2	1	TRUE	74.5708
rs9271761	A	C	A	C	0.032	-0.0199997	NA	0.3773	FALSE	FALSE	FALSE	PTscev	0.118157	93659	0.989004	0.0127993	outcome	TRUE	reported	textfile	6	32594022	0.00551503	6.54e-09	NA	ieu-b-5106	Age at menarche || id:ieu-b-5106	TRUE	reported	igd	2	1	TRUE	33.667
rs9349203	A	G	A	G	-0.037	-0.00410039	NA	0.5449	FALSE	FALSE	FALSE	PTscev	0.641296	134240	0.997276	0.00880125	outcome	TRUE	reported	textfile	6	41893323	0.0042133	1.61e-18	NA	ieu-b-5106	Age at menarche || id:ieu-b-5106	TRUE	reported	igd	2	1	TRUE	77.1185
rs9376867	A	G	A	G	-0.034	0.00619974	NA	0.2958	FALSE	FALSE	FALSE	PTscev	0.504994	150427	0.986589	0.00929981	outcome	TRUE	reported	textfile	6	100760042	0.00482113	1.76e-12	NA	ieu-b-5106	Age at menarche || id:ieu-b-5106	TRUE	reported	igd	2	1	TRUE	49.7348
rs9426832	G	A	G	A	-0.026	-0.00749981	NA	0.5124	FALSE	FALSE	FALSE	PTscev	0.394054	142493	0.994699	0.00879961	outcome	TRUE	reported	textfile	1	154631886	0.00427893	1.23e-09	NA	ieu-b-5106	Age at menarche || id:ieu-b-5106	TRUE	reported	igd	2	1	TRUE	36.9212
rs9475046	C	G	C	G	0.035	-0.0110003	NA	0.4674	FALSE	TRUE	TRUE	PTscev	0.19033	150427	0.995336	0.0083997	outcome	TRUE	reported	textfile	6	54720275	0.00421039	9.35e-17	NA	ieu-b-5106	Age at menarche || id:ieu-b-5106	TRUE	reported	igd	2	1	FALSE	69.1021
rs9522262	G	C	G	C	-0.041	0.0220002	NA	0.5217	FALSE	TRUE	TRUE	PTscev	0.009664	150427	0.989223	0.0085021	outcome	TRUE	reported	textfile	13	112186283	0.00444095	2.65e-20	NA	ieu-b-5106	Age at menarche || id:ieu-b-5106	TRUE	reported	igd	2	1	FALSE	85.2346
rs953230	A	G	A	G	0.036	-0.0100998	NA	0.7075	FALSE	FALSE	FALSE	PTscev	0.277443	150427	0.992304	0.00929933	outcome	TRUE	reported	textfile	11	46064974	0.00476644	4.26e-14	NA	ieu-b-5106	Age at menarche || id:ieu-b-5106	TRUE	reported	igd	2	1	TRUE	57.0449
rs9548873	T	C	T	C	-0.031	-0.00330044	NA	0.6555	FALSE	FALSE	FALSE	PTscev	0.710805	150427	0.999921	0.00890146	outcome	TRUE	reported	textfile	13	40238492	0.00443591	2.78e-12	NA	ieu-b-5106	Age at menarche || id:ieu-b-5106	TRUE	reported	igd	2	1	TRUE	48.838
rs9568123	G	A	G	A	0.033	-0.0105996	NA	0.153	FALSE	FALSE	FALSE	PTscev	0.36493	150427	0.997207	0.0116992	outcome	TRUE	reported	textfile	13	49475780	0.00591511	2.42e-08	NA	ieu-b-5106	Age at menarche || id:ieu-b-5106	TRUE	reported	igd	2	1	TRUE	31.1245
rs9635759	A	G	A	G	0.059	-0.000100005	NA	0.3109	FALSE	FALSE	FALSE	PTscev	0.991323	150427	0.95332	0.00919568	outcome	TRUE	reported	textfile	17	49613785	0.00463717	4.39e-37	NA	ieu-b-5106	Age at menarche || id:ieu-b-5106	TRUE	reported	igd	2	1	TRUE	161.882
rs9647570	G	T	G	T	0.037	0.00459956	NA	0.1428	FALSE	FALSE	FALSE	PTscev	0.703832	150427	0.987043	0.0120992	outcome	TRUE	reported	textfile	5	167370263	0.006117	1.46e-09	NA	ieu-b-5106	Age at menarche || id:ieu-b-5106	TRUE	reported	igd	2	1	TRUE	36.587
rs970953	C	T	C	T	0.029	-0.00059982	NA	0.7341	FALSE	FALSE	FALSE	PTscev	0.950659	150427	0.978119	0.0096934	outcome	TRUE	reported	textfile	2	164514239	0.00489086	3.04e-09	NA	ieu-b-5106	Age at menarche || id:ieu-b-5106	TRUE	reported	igd	2	1	TRUE	35.1581
rs9758500	G	A	G	A	0.045	-0.00569973	NA	0.6176	FALSE	FALSE	FALSE	PTscev	0.512367	150427	0.999808	0.00869979	outcome	TRUE	reported	textfile	3	86910329	0.00443571	3.49e-24	NA	ieu-b-5106	Age at menarche || id:ieu-b-5106	TRUE	reported	igd	2	1	TRUE	102.92
AAM-Hip OA																																		64.1452
SNP	effect_allele.exposure	other_allele.exposure	effect_allele.outcome	other_allele.outcome	beta.exposure	beta.outcome	eaf.exposure	eaf.outcome	remove	palindromic	ambiguous	id.outcome	pval.outcome	samplesize.outcome	info.outcome	se.outcome	outcome	mr_keep.outcome	pval_origin.outcome	data_source.outcome	chr.exposure	pos.exposure	se.exposure	pval.exposure	samplesize.exposure	id.exposure	exposure	mr_keep.exposure	pval_origin.exposure	data_source.exposure	action	SNP_index	mr_keep	F
rs10049090	A	G	A	G	-0.034	0.00270035	NA	0.4056	FALSE	FALSE	FALSE	aYtAWN	0.831627	79289	0.994092	0.0127006	outcome	TRUE	reported	textfile	3	156797702	0.00439158	9.78e-15	NA	ieu-b-5106	Age at menarche || id:ieu-b-5106	TRUE	reported	igd	2	1	TRUE	59.9399
rs10076858	A	G	A	G	-0.034	0.0119997	NA	0.6906	FALSE	FALSE	FALSE	aYtAWN	0.370494	79289	0.993205	0.0133993	outcome	TRUE	reported	textfile	5	43134752	0.00469659	4.51e-13	NA	ieu-b-5106	Age at menarche || id:ieu-b-5106	TRUE	reported	igd	2	1	TRUE	52.4074
rs10134333	T	C	T	C	-0.064	0.0224002	NA	0.0383	FALSE	FALSE	FALSE	aYtAWN	0.498581	79289	0.989696	0.033101	outcome	TRUE	reported	textfile	14	30501371	0.011032	6.58e-09	NA	ieu-b-5106	Age at menarche || id:ieu-b-5106	TRUE	reported	igd	2	1	TRUE	33.6551
rs10138913	C	T	C	T	-0.054	-0.0130001	NA	0.7055	FALSE	FALSE	FALSE	aYtAWN	0.339113	79289	0.998686	0.0135996	outcome	TRUE	reported	textfile	14	60943106	0.0046163	1.31e-31	NA	ieu-b-5106	Age at menarche || id:ieu-b-5106	TRUE	reported	igd	2	1	TRUE	136.836
rs10400136	A	G	A	G	-0.028	-0.0021002	NA	0.5585	FALSE	FALSE	FALSE	aYtAWN	0.869662	76469	0.996902	0.0127993	outcome	TRUE	reported	textfile	10	120833948	0.00438807	1.76e-10	NA	ieu-b-5106	Age at menarche || id:ieu-b-5106	TRUE	reported	igd	2	1	TRUE	40.7164
rs107068	G	A	G	A	0.029	0.0180998	NA	0.4727	FALSE	FALSE	FALSE	aYtAWN	0.144358	79289	0.998014	0.0123992	outcome	TRUE	reported	textfile	19	36204690	0.00413753	2.4e-12	NA	ieu-b-5106	Age at menarche || id:ieu-b-5106	TRUE	reported	igd	2	1	TRUE	49.1263
rs10746733	G	A	G	A	-0.042	0.0117002	NA	0.466	FALSE	FALSE	FALSE	aYtAWN	0.349256	79289	0.976853	0.0124997	outcome	TRUE	reported	textfile	9	86712623	0.00444945	3.75e-21	NA	ieu-b-5106	Age at menarche || id:ieu-b-5106	TRUE	reported	igd	2	1	TRUE	89.1017
rs10750766	A	C	A	C	-0.029	-0.00339977	NA	0.7178	FALSE	FALSE	FALSE	aYtAWN	0.803991	79289	0.995593	0.0136985	outcome	TRUE	reported	textfile	11	65473798	0.00486189	2.45e-09	NA	ieu-b-5106	Age at menarche || id:ieu-b-5106	TRUE	reported	igd	2	1	TRUE	35.5783
rs10767659	T	G	T	G	0.034	-0.0062998	NA	0.6727	FALSE	FALSE	FALSE	aYtAWN	0.633184	79289	0.994089	0.0132002	outcome	TRUE	reported	textfile	11	27686196	0.00456535	9.52e-14	NA	ieu-b-5106	Age at menarche || id:ieu-b-5106	TRUE	reported	igd	2	1	TRUE	55.4638
rs1079866	G	C	G	C	0.072	0.0264004	NA	0.1398	FALSE	TRUE	TRUE	aYtAWN	0.142447	79289	1	0.0179994	outcome	TRUE	reported	textfile	7	41470093	0.00623144	7.02e-31	NA	ieu-b-5106	Age at menarche || id:ieu-b-5106	TRUE	reported	igd	2	1	FALSE	133.502
rs10809360	T	G	T	G	0.043	0.0171	NA	0.0933	FALSE	FALSE	FALSE	aYtAWN	0.422077	79289	0.997876	0.0212998	outcome	TRUE	reported	textfile	9	11146606	0.00747717	8.88e-09	NA	ieu-b-5106	Age at menarche || id:ieu-b-5106	TRUE	reported	igd	2	1	TRUE	33.0721
rs10832021	A	G	A	G	-0.048	-0.0200997	NA	0.7028	FALSE	FALSE	FALSE	aYtAWN	0.139404	79289	1	0.0135991	outcome	TRUE	reported	textfile	11	13324530	0.00471446	2.4e-24	NA	ieu-b-5106	Age at menarche || id:ieu-b-5106	TRUE	reported	igd	2	1	TRUE	103.662
rs10832646	T	A	T	A	-0.026	0.00439966	NA	0.3159	FALSE	TRUE	TRUE	aYtAWN	0.740779	79289	0.996732	0.0132992	outcome	TRUE	reported	textfile	11	16602460	0.00458956	1.47e-08	NA	ieu-b-5106	Age at menarche || id:ieu-b-5106	TRUE	reported	igd	2	1	FALSE	32.0926
rs10869351	C	T	C	T	-0.036	0.00689975	NA	0.811	FALSE	FALSE	FALSE	aYtAWN	0.670175	76469	0.994939	0.0162001	outcome	TRUE	reported	textfile	9	76832928	0.00538675	2.34e-11	NA	ieu-b-5106	Age at menarche || id:ieu-b-5106	TRUE	reported	igd	2	1	TRUE	44.6634
rs10931831	T	C	T	C	-0.053	0.0139995	NA	0.337	FALSE	FALSE	FALSE	aYtAWN	0.288843	79289	0.981967	0.0131989	outcome	TRUE	reported	textfile	2	199621641	0.0045298	1.27e-31	NA	ieu-b-5106	Age at menarche || id:ieu-b-5106	TRUE	reported	igd	2	1	TRUE	136.897
rs10934420	C	T	C	T	0.053	0.0239997	NA	0.4989	FALSE	FALSE	FALSE	aYtAWN	0.052942	79289	0.996098	0.0124004	outcome	TRUE	reported	textfile	3	117552111	0.00419685	1.47e-36	NA	ieu-b-5106	Age at menarche || id:ieu-b-5106	TRUE	reported	igd	2	1	TRUE	159.479
rs10978435	C	T	C	T	-0.1	-0.0260001	NA	0.3313	FALSE	FALSE	FALSE	aYtAWN	0.108497	53873	0.996718	0.0161996	outcome	TRUE	reported	textfile	9	108949159	0.00459376	4.6e-105	NA	ieu-b-5106	Age at menarche || id:ieu-b-5106	TRUE	reported	igd	2	1	TRUE	473.875
rs11031040	G	T	G	T	0.035	0.00609957	NA	0.1611	FALSE	FALSE	FALSE	aYtAWN	0.718147	79289	0.999066	0.0168993	outcome	TRUE	reported	textfile	11	30317733	0.00571316	9e-10	NA	ieu-b-5106	Age at menarche || id:ieu-b-5106	TRUE	reported	igd	2	1	TRUE	37.5304
rs11062204	C	T	C	T	-0.024	0.0144996	NA	0.4154	FALSE	FALSE	FALSE	aYtAWN	0.253537	79289	0.998148	0.0126989	outcome	TRUE	reported	textfile	12	2475403	0.00440001	4.91e-08	NA	ieu-b-5106	Age at menarche || id:ieu-b-5106	TRUE	reported	igd	2	1	TRUE	29.7519
rs11070591	A	G	A	G	0.03	-0.0189005	NA	0.2804	FALSE	FALSE	FALSE	aYtAWN	0.170798	79289	0.993171	0.0137996	outcome	TRUE	reported	textfile	15	47816374	0.00471016	1.9e-10	NA	ieu-b-5106	Age at menarche || id:ieu-b-5106	TRUE	reported	igd	2	1	TRUE	40.5668
rs11071023	A	G	A	G	-0.024	-0.0228	NA	0.5834	FALSE	FALSE	FALSE	aYtAWN	0.070373	79289	0.978468	0.0126001	outcome	TRUE	reported	textfile	15	54362745	0.00437711	4.18e-08	NA	ieu-b-5106	Age at menarche || id:ieu-b-5106	TRUE	reported	igd	2	1	TRUE	30.0641
rs11140402	T	C	T	C	-0.043	-0.00060018	NA	0.1188	FALSE	FALSE	FALSE	aYtAWN	0.975315	79289	1	0.0193963	outcome	TRUE	reported	textfile	9	86766295	0.00674064	1.78e-10	NA	ieu-b-5106	Age at menarche || id:ieu-b-5106	TRUE	reported	igd	2	1	TRUE	40.6944
rs111558392	T	C	T	C	-0.036	-0.0292002	NA	0.1607	FALSE	FALSE	FALSE	aYtAWN	0.168377	53873	0.973034	0.0211989	outcome	TRUE	reported	textfile	20	20348962	0.00621969	7.12e-09	NA	ieu-b-5106	Age at menarche || id:ieu-b-5106	TRUE	reported	igd	2	1	TRUE	33.5018
rs11165924	G	A	G	A	-0.034	-0.0001	NA	0.3219	FALSE	FALSE	FALSE	aYtAWN	0.994173	79289	0.98523	0.0136921	outcome	TRUE	reported	textfile	1	98375448	0.00469178	4.27e-13	NA	ieu-b-5106	Age at menarche || id:ieu-b-5106	TRUE	reported	igd	2	1	TRUE	52.5149
rs11191541	G	A	G	A	0.025	0.00129984	NA	0.4023	FALSE	FALSE	FALSE	aYtAWN	0.919706	76469	0.999121	0.0128948	outcome	TRUE	reported	textfile	10	104824199	0.00433874	8.31e-09	NA	ieu-b-5106	Age at menarche || id:ieu-b-5106	TRUE	reported	igd	2	1	TRUE	33.2011
rs11210871	G	C	G	C	-0.039	-0.00359951	NA	0.7015	FALSE	TRUE	TRUE	aYtAWN	0.792719	79289	0.995562	0.0136977	outcome	TRUE	reported	textfile	1	44029353	0.00477748	3.26e-16	NA	ieu-b-5106	Age at menarche || id:ieu-b-5106	TRUE	reported	igd	2	1	FALSE	66.6395
rs11575886	G	A	G	A	-0.043	0.0298996	NA	0.1163	FALSE	FALSE	FALSE	aYtAWN	0.127116	79289	0.995532	0.0195989	outcome	TRUE	reported	textfile	20	54823550	0.00677961	2.26e-10	NA	ieu-b-5106	Age at menarche || id:ieu-b-5106	TRUE	reported	igd	2	1	TRUE	40.2279
rs11673135	C	G	C	G	-0.032	-0.0195998	NA	0.1597	FALSE	TRUE	TRUE	aYtAWN	0.254452	79289	0.995078	0.0171988	outcome	TRUE	reported	textfile	19	31044844	0.005869	4.97e-08	NA	ieu-b-5106	Age at menarche || id:ieu-b-5106	TRUE	reported	igd	2	1	FALSE	29.7284
rs117008125	A	G	A	G	-0.075	-0.0556998	NA	0.0327	FALSE	FALSE	FALSE	aYtAWN	0.122831	79289	0.98162	0.0360984	outcome	TRUE	reported	textfile	15	64625413	0.0126944	3.46e-09	NA	ieu-b-5106	Age at menarche || id:ieu-b-5106	TRUE	reported	igd	2	1	TRUE	34.9058
rs1172955	A	T	A	T	-0.042	-0.00640044	NA	0.7104	FALSE	TRUE	TRUE	aYtAWN	0.640406	79289	0.996203	0.0137016	outcome	TRUE	reported	textfile	10	97877320	0.00474888	9.22e-19	NA	ieu-b-5106	Age at menarche || id:ieu-b-5106	TRUE	reported	igd	2	1	FALSE	78.2197
rs11873906	A	G	A	G	-0.051	0.0236003	NA	0.7022	FALSE	FALSE	FALSE	aYtAWN	0.089534	79289	0.998796	0.0139	outcome	TRUE	reported	textfile	18	3813464	0.00481592	3.32e-26	NA	ieu-b-5106	Age at menarche || id:ieu-b-5106	TRUE	reported	igd	2	1	TRUE	112.145
rs11889802	T	G	T	G	-0.039	-0.0030005	NA	0.0967	FALSE	FALSE	FALSE	aYtAWN	0.886381	79289	0.984645	0.0209994	outcome	TRUE	reported	textfile	2	60456933	0.00715237	4.96e-08	NA	ieu-b-5106	Age at menarche || id:ieu-b-5106	TRUE	reported	igd	2	1	TRUE	29.7324
rs12091368	T	C	T	C	0.031	-0.00900038	NA	0.5288	FALSE	FALSE	FALSE	aYtAWN	0.467961	79289	0.993399	0.0124006	outcome	TRUE	reported	textfile	1	199801507	0.0043099	6.35e-13	NA	ieu-b-5106	Age at menarche || id:ieu-b-5106	TRUE	reported	igd	2	1	TRUE	51.7355
rs12168307	G	T	G	T	-0.033	-0.0112999	NA	0.2735	FALSE	FALSE	FALSE	aYtAWN	0.416242	79289	0.994294	0.0138997	outcome	TRUE	reported	textfile	22	31294766	0.00483232	8.55e-12	NA	ieu-b-5106	Age at menarche || id:ieu-b-5106	TRUE	reported	igd	2	1	TRUE	46.6355
rs12514669	C	G	C	G	-0.039	0.0153998	NA	0.2127	FALSE	TRUE	TRUE	aYtAWN	0.307768	79289	0.999134	0.0150991	outcome	TRUE	reported	textfile	5	137757571	0.00512544	2.76e-14	NA	ieu-b-5106	Age at menarche || id:ieu-b-5106	TRUE	reported	igd	2	1	FALSE	57.8984
rs12549420	T	G	T	G	0.038	0.0136001	NA	0.2245	FALSE	FALSE	FALSE	aYtAWN	0.370914	76469	0.998498	0.0151997	outcome	TRUE	reported	textfile	8	54024806	0.00528983	6.79e-13	NA	ieu-b-5106	Age at menarche || id:ieu-b-5106	TRUE	reported	igd	2	1	TRUE	51.604
rs12603280	A	G	A	G	-0.035	0.0123998	NA	0.2397	FALSE	FALSE	FALSE	aYtAWN	0.39892	79289	0.978125	0.0146995	outcome	TRUE	reported	textfile	17	6034754	0.00506774	4.97e-12	NA	ieu-b-5106	Age at menarche || id:ieu-b-5106	TRUE	reported	igd	2	1	TRUE	47.6988
rs12663002	T	C	T	C	0.042	0.00289979	NA	0.1317	FALSE	FALSE	FALSE	aYtAWN	0.877388	79289	1	0.0187955	outcome	TRUE	reported	textfile	6	28441634	0.00644149	7.02e-11	NA	ieu-b-5106	Age at menarche || id:ieu-b-5106	TRUE	reported	igd	2	1	TRUE	42.5134
rs12793021	C	A	C	A	0.031	0.0244997	NA	0.4626	FALSE	FALSE	FALSE	aYtAWN	0.048189	79289	0.99835	0.0124005	outcome	TRUE	reported	textfile	11	101439981	0.00429427	5.24e-13	NA	ieu-b-5106	Age at menarche || id:ieu-b-5106	TRUE	reported	igd	2	1	TRUE	52.1128
rs13120031	T	C	T	C	0.025	0.00190019	NA	0.3189	FALSE	FALSE	FALSE	aYtAWN	0.886381	79289	0.99586	0.0132988	outcome	TRUE	reported	textfile	4	177465182	0.00448513	2.49e-08	NA	ieu-b-5106	Age at menarche || id:ieu-b-5106	TRUE	reported	igd	2	1	TRUE	31.0692
rs13218577	C	T	C	T	-0.029	0.00369984	NA	0.3204	FALSE	FALSE	FALSE	aYtAWN	0.782452	79289	0.978069	0.0133991	outcome	TRUE	reported	textfile	6	128328289	0.00489042	3.03e-09	NA	ieu-b-5106	Age at menarche || id:ieu-b-5106	TRUE	reported	igd	2	1	TRUE	35.1644
rs1327938	C	T	C	T	-0.032	0.00170045	NA	0.6472	FALSE	FALSE	FALSE	aYtAWN	0.895936	79289	0.976914	0.0130007	outcome	TRUE	reported	textfile	13	59833252	0.00452734	1.57e-12	NA	ieu-b-5106	Age at menarche || id:ieu-b-5106	TRUE	reported	igd	2	1	TRUE	49.959
rs1356379	T	C	T	C	0.056	0.00319988	NA	0.1175	FALSE	FALSE	FALSE	aYtAWN	0.869631	79289	0.997187	0.0194963	outcome	TRUE	reported	textfile	2	209622211	0.00693298	6.62e-16	NA	ieu-b-5106	Age at menarche || id:ieu-b-5106	TRUE	reported	igd	2	1	TRUE	65.2433
rs1380995	T	A	T	A	0.034	-0.0124996	NA	0.5133	FALSE	TRUE	TRUE	aYtAWN	0.324971	76469	0.995011	0.012699	outcome	TRUE	reported	textfile	1	72733841	0.00427832	1.91e-15	NA	ieu-b-5106	Age at menarche || id:ieu-b-5106	TRUE	reported	igd	2	1	FALSE	63.1555
rs138625771	C	G	C	G	0.15	0.0827001	NA	0.0235	FALSE	TRUE	TRUE	aYtAWN	0.049499	79289	0.971929	0.0421022	outcome	TRUE	reported	textfile	3	51333959	0.0162183	2.27e-20	NA	ieu-b-5106	Age at menarche || id:ieu-b-5106	TRUE	reported	igd	2	1	FALSE	85.5405
rs142058842	G	C	G	C	0.071	0.00360047	NA	0.1664	FALSE	TRUE	TRUE	aYtAWN	0.828299	79289	0.998134	0.0166009	outcome	TRUE	reported	textfile	2	156621725	0.00572432	2.51e-35	NA	ieu-b-5106	Age at menarche || id:ieu-b-5106	TRUE	reported	igd	2	1	FALSE	153.84
rs1469039	A	G	A	G	0.042	-0.00700045	NA	0.183	FALSE	FALSE	FALSE	aYtAWN	0.669517	79289	0.958594	0.0164017	outcome	TRUE	reported	textfile	8	140651779	0.00568824	1.54e-13	NA	ieu-b-5106	Age at menarche || id:ieu-b-5106	TRUE	reported	igd	2	1	TRUE	54.5184
rs1512238	G	A	G	A	0.053	0.0213002	NA	0.5821	FALSE	FALSE	FALSE	aYtAWN	0.090933	79289	0.996426	0.0126	outcome	TRUE	reported	textfile	18	44748467	0.00425286	1.2e-35	NA	ieu-b-5106	Age at menarche || id:ieu-b-5106	TRUE	reported	igd	2	1	TRUE	155.306
rs15671	C	A	C	A	0.024	0.00269964	NA	0.5846	FALSE	FALSE	FALSE	aYtAWN	0.828975	79289	0.995213	0.0124974	outcome	TRUE	reported	textfile	7	94186064	0.00434577	3.34e-08	NA	ieu-b-5106	Age at menarche || id:ieu-b-5106	TRUE	reported	igd	2	1	TRUE	30.4992
rs169080	C	T	C	T	0.029	-0.0141001	NA	0.6341	FALSE	FALSE	FALSE	aYtAWN	0.274357	79289	0.988765	0.0128994	outcome	TRUE	reported	textfile	19	4980864	0.00456151	2.05e-10	NA	ieu-b-5106	Age at menarche || id:ieu-b-5106	TRUE	reported	igd	2	1	TRUE	40.4184
rs16918378	C	T	C	T	-0.05	0.00350012	NA	0.1214	FALSE	FALSE	FALSE	aYtAWN	0.853831	79289	0.982454	0.0189984	outcome	TRUE	reported	textfile	8	53877882	0.00666516	6.3e-14	NA	ieu-b-5106	Age at menarche || id:ieu-b-5106	TRUE	reported	igd	2	1	TRUE	56.2754
rs17035311	C	A	C	A	-0.035	0.0295998	NA	0.1428	FALSE	FALSE	FALSE	aYtAWN	0.094456	79289	0.995364	0.0176996	outcome	TRUE	reported	textfile	4	106066293	0.0059915	5.17e-09	NA	ieu-b-5106	Age at menarche || id:ieu-b-5106	TRUE	reported	igd	2	1	TRUE	34.1244
rs17270153	G	A	G	A	0.059	0.0180998	NA	0.0983	FALSE	FALSE	FALSE	aYtAWN	0.38873	79289	0.997303	0.0209993	outcome	TRUE	reported	textfile	15	60749843	0.00717098	1.91e-16	NA	ieu-b-5106	Age at menarche || id:ieu-b-5106	TRUE	reported	igd	2	1	TRUE	67.6935
rs17328643	G	T	G	T	0.041	0.0370998	NA	0.1027	FALSE	FALSE	FALSE	aYtAWN	0.068972	79289	0.998026	0.0204001	outcome	TRUE	reported	textfile	2	153529785	0.00710023	7.72e-09	NA	ieu-b-5106	Age at menarche || id:ieu-b-5106	TRUE	reported	igd	2	1	TRUE	33.3444
rs17449243	C	T	C	T	0.049	0.0297996	NA	0.1494	FALSE	FALSE	FALSE	aYtAWN	0.122564	70897	1	0.019299	outcome	TRUE	reported	textfile	1	21174429	0.00687581	1.03e-12	NA	ieu-b-5106	Age at menarche || id:ieu-b-5106	TRUE	reported	igd	2	1	TRUE	50.786
rs1925047	C	A	C	A	0.034	-0.00469994	NA	0.6777	FALSE	FALSE	FALSE	aYtAWN	0.723808	79289	0.992665	0.0133002	outcome	TRUE	reported	textfile	13	74600274	0.00457928	1.13e-13	NA	ieu-b-5106	Age at menarche || id:ieu-b-5106	TRUE	reported	igd	2	1	TRUE	55.1269
rs1984870	T	G	T	G	0.042	-0.00040008	NA	0.4796	FALSE	FALSE	FALSE	aYtAWN	0.974254	79289	0.97423	0.0123966	outcome	TRUE	reported	textfile	3	24715135	0.00444562	3.47e-21	NA	ieu-b-5106	Age at menarche || id:ieu-b-5106	TRUE	reported	igd	2	1	TRUE	89.2553
rs1994234	G	A	G	A	0.033	-0.00749981	NA	0.6128	FALSE	FALSE	FALSE	aYtAWN	0.557932	79289	0.989593	0.0128001	outcome	TRUE	reported	textfile	17	53229345	0.00439214	5.76e-14	NA	ieu-b-5106	Age at menarche || id:ieu-b-5106	TRUE	reported	igd	2	1	TRUE	56.4515
rs2042067	C	T	C	T	0.028	0.00509998	NA	0.4434	FALSE	FALSE	FALSE	aYtAWN	0.680872	79289	0.99771	0.0124005	outcome	TRUE	reported	textfile	7	132651302	0.00428765	6.56e-11	NA	ieu-b-5106	Age at menarche || id:ieu-b-5106	TRUE	reported	igd	2	1	TRUE	42.6459
rs213558	A	G	A	G	0.028	0.00540039	NA	0.7874	FALSE	FALSE	FALSE	aYtAWN	0.724139	79289	0.976552	0.0153015	outcome	TRUE	reported	textfile	14	78634174	0.00510345	4.1e-08	NA	ieu-b-5106	Age at menarche || id:ieu-b-5106	TRUE	reported	igd	2	1	TRUE	30.1015
rs2167378	T	C	T	C	-0.04	0.0190003	NA	0.4324	FALSE	FALSE	FALSE	aYtAWN	0.131554	79289	0.998051	0.0125997	outcome	TRUE	reported	textfile	2	200045258	0.00428684	1.05e-20	NA	ieu-b-5106	Age at menarche || id:ieu-b-5106	TRUE	reported	igd	2	1	TRUE	87.0654
rs2236129	G	C	G	C	-0.044	-0.00190019	NA	0.084	FALSE	TRUE	TRUE	aYtAWN	0.932978	79289	0.994129	0.0225948	outcome	TRUE	reported	textfile	1	41617914	0.00789971	2.55e-08	NA	ieu-b-5106	Age at menarche || id:ieu-b-5106	TRUE	reported	igd	2	1	FALSE	31.0229
rs2267812	C	A	C	A	-0.041	0.00509998	NA	0.2024	FALSE	FALSE	FALSE	aYtAWN	0.754371	76469	0.991162	0.0163001	outcome	TRUE	reported	textfile	7	74138121	0.00557234	1.87e-13	NA	ieu-b-5106	Age at menarche || id:ieu-b-5106	TRUE	reported	igd	2	1	TRUE	54.1368
rs2300922	T	C	T	C	0.043	0.0165001	NA	0.4238	FALSE	FALSE	FALSE	aYtAWN	0.193843	79289	0.99745	0.0126993	outcome	TRUE	reported	textfile	3	185651469	0.00431533	2.18e-23	NA	ieu-b-5106	Age at menarche || id:ieu-b-5106	TRUE	reported	igd	2	1	TRUE	99.2908
rs2301597	C	T	C	T	0.025	0.0021002	NA	0.5739	FALSE	FALSE	FALSE	aYtAWN	0.866564	79289	0.997736	0.0124994	outcome	TRUE	reported	textfile	17	43173273	0.00435228	9.24e-09	NA	ieu-b-5106	Age at menarche || id:ieu-b-5106	TRUE	reported	igd	2	1	TRUE	32.9949
rs240788	G	T	G	T	-0.028	0.00330044	NA	0.5882	FALSE	FALSE	FALSE	aYtAWN	0.799607	76469	1	0.0130012	outcome	TRUE	reported	textfile	6	100984106	0.00437063	1.49e-10	NA	ieu-b-5106	Age at menarche || id:ieu-b-5106	TRUE	reported	igd	2	1	TRUE	41.0419
rs2438086	G	A	G	A	-0.047	0.0102999	NA	0.5676	FALSE	FALSE	FALSE	aYtAWN	0.461907	68077	1	0.0139999	outcome	TRUE	reported	textfile	2	105871129	0.00468655	1.14e-23	NA	ieu-b-5106	Age at menarche || id:ieu-b-5106	TRUE	reported	igd	2	1	TRUE	100.575
rs247520	C	T	C	T	-0.038	-0.0010005	NA	0.2397	FALSE	FALSE	FALSE	aYtAWN	0.945744	79289	0.972191	0.0147019	outcome	TRUE	reported	textfile	5	110876057	0.00512871	1.27e-13	NA	ieu-b-5106	Age at menarche || id:ieu-b-5106	TRUE	reported	igd	2	1	TRUE	54.8973
rs2625387	A	G	A	G	0.029	0.00849977	NA	0.6259	FALSE	FALSE	FALSE	aYtAWN	0.50666	79289	0.994883	0.0128	outcome	TRUE	reported	textfile	11	43613426	0.00446456	8.27e-11	NA	ieu-b-5106	Age at menarche || id:ieu-b-5106	TRUE	reported	igd	2	1	TRUE	42.1928
rs2688327	A	T	A	T	-0.033	-0.0119997	NA	0.7135	FALSE	TRUE	TRUE	aYtAWN	0.381066	79289	0.989579	0.0136993	outcome	TRUE	reported	textfile	8	3768344	0.00470584	2.34e-12	NA	ieu-b-5106	Age at menarche || id:ieu-b-5106	TRUE	reported	igd	2	1	FALSE	49.176
rs2723065	G	A	G	A	0.025	0.00809971	NA	0.3821	FALSE	FALSE	FALSE	aYtAWN	0.526868	79289	1	0.0127999	outcome	TRUE	reported	textfile	2	65279414	0.00431781	7.04e-09	NA	ieu-b-5106	Age at menarche || id:ieu-b-5106	TRUE	reported	igd	2	1	TRUE	33.5238
rs2724961	C	T	C	T	0.048	-0.0169004	NA	0.5188	FALSE	FALSE	FALSE	aYtAWN	0.172888	79289	0.990344	0.0123996	outcome	TRUE	reported	textfile	8	4560227	0.00428696	4.23e-29	NA	ieu-b-5106	Age at menarche || id:ieu-b-5106	TRUE	reported	igd	2	1	TRUE	125.367
rs2744688	A	G	A	G	-0.033	0.0001	NA	0.8439	FALSE	FALSE	FALSE	aYtAWN	0.995304	79289	1	0.0169898	outcome	TRUE	reported	textfile	1	14138493	0.00602221	4.26e-08	NA	ieu-b-5106	Age at menarche || id:ieu-b-5106	TRUE	reported	igd	2	1	TRUE	30.0273
rs2770957	G	C	G	C	-0.034	-0.0271004	NA	0.2171	FALSE	TRUE	TRUE	aYtAWN	0.074605	79289	1	0.0152003	outcome	TRUE	reported	textfile	5	180656734	0.0051997	6.2e-11	NA	ieu-b-5106	Age at menarche || id:ieu-b-5106	TRUE	reported	igd	2	1	FALSE	42.7564
rs2783994	A	G	A	G	-0.03	-0.00750006	NA	0.6483	FALSE	FALSE	FALSE	aYtAWN	0.564006	79289	0.983219	0.0130006	outcome	TRUE	reported	textfile	9	1676170	0.0044731	1.99e-11	NA	ieu-b-5106	Age at menarche || id:ieu-b-5106	TRUE	reported	igd	2	1	TRUE	44.9806
rs2798224	A	G	A	G	0.028	0.0182995	NA	0.5564	FALSE	FALSE	FALSE	aYtAWN	0.143174	79289	0.995765	0.0124991	outcome	TRUE	reported	textfile	4	3267668	0.00424075	4.04e-11	NA	ieu-b-5106	Age at menarche || id:ieu-b-5106	TRUE	reported	igd	2	1	TRUE	43.5944
rs2836950	G	C	G	C	-0.032	0.0430004	NA	0.3749	FALSE	TRUE	TRUE	aYtAWN	0.000785	79289	1	0.0128052	outcome	TRUE	reported	textfile	21	40604429	0.00445838	7.1e-13	NA	ieu-b-5106	Age at menarche || id:ieu-b-5106	TRUE	reported	igd	2	1	FALSE	51.5164
rs28374463	C	A	C	A	0.029	0.0137998	NA	0.3759	FALSE	FALSE	FALSE	aYtAWN	0.313768	71074	0.997764	0.0136991	outcome	TRUE	reported	textfile	15	83299364	0.00431965	1.9e-11	NA	ieu-b-5106	Age at menarche || id:ieu-b-5106	TRUE	reported	igd	2	1	TRUE	45.0712
rs2999049	C	T	C	T	0.033	-0.0208002	NA	0.2731	FALSE	FALSE	FALSE	aYtAWN	0.134531	79289	0.9984	0.0138995	outcome	TRUE	reported	textfile	3	127878817	0.00472838	2.97e-12	NA	ieu-b-5106	Age at menarche || id:ieu-b-5106	TRUE	reported	igd	2	1	TRUE	48.7083
rs302719	G	T	G	T	0.028	-0.0118999	NA	0.3393	FALSE	FALSE	FALSE	aYtAWN	0.363654	79289	0.994795	0.0130995	outcome	TRUE	reported	textfile	1	8490320	0.00466256	1.91e-09	NA	ieu-b-5106	Age at menarche || id:ieu-b-5106	TRUE	reported	igd	2	1	TRUE	36.0634
rs3113862	G	A	G	A	0.037	-0.00929962	NA	0.4006	FALSE	FALSE	FALSE	aYtAWN	0.463999	79289	0.999764	0.0126996	outcome	TRUE	reported	textfile	4	95143122	0.00432198	1.12e-17	NA	ieu-b-5106	Age at menarche || id:ieu-b-5106	TRUE	reported	igd	2	1	TRUE	73.2889
rs34415424	C	T	C	T	-0.028	0.0249005	NA	0.2823	FALSE	FALSE	FALSE	aYtAWN	0.096908	70897	0.974099	0.015	outcome	TRUE	reported	textfile	8	4845681	0.00489575	1.07e-08	NA	ieu-b-5106	Age at menarche || id:ieu-b-5106	TRUE	reported	igd	2	1	TRUE	32.7098
rs34635213	G	A	G	A	0.042	-0.002	NA	0.1515	FALSE	FALSE	FALSE	aYtAWN	0.909503	79289	0.994312	0.0175955	outcome	TRUE	reported	textfile	2	61612865	0.00619559	1.21e-11	NA	ieu-b-5106	Age at menarche || id:ieu-b-5106	TRUE	reported	igd	2	1	TRUE	45.955
rs35330978	T	C	T	C	-0.042	0.0188002	NA	0.325	FALSE	FALSE	FALSE	aYtAWN	0.166839	79289	0.984148	0.0135993	outcome	TRUE	reported	textfile	16	29880874	0.00492272	1.44e-17	NA	ieu-b-5106	Age at menarche || id:ieu-b-5106	TRUE	reported	igd	2	1	TRUE	72.7928
rs3733632	G	A	G	A	0.054	0.0146995	NA	0.1566	FALSE	FALSE	FALSE	aYtAWN	0.38719	79289	0.989749	0.0169991	outcome	TRUE	reported	textfile	4	104640935	0.0057903	1.1e-20	NA	ieu-b-5106	Age at menarche || id:ieu-b-5106	TRUE	reported	igd	2	1	TRUE	86.9732
rs3767357	G	A	G	A	-0.08	-0.00190019	NA	0.1278	FALSE	FALSE	FALSE	aYtAWN	0.918176	79289	0.99931	0.0184967	outcome	TRUE	reported	textfile	1	165403451	0.00631151	8.11e-37	NA	ieu-b-5106	Age at menarche || id:ieu-b-5106	TRUE	reported	igd	2	1	TRUE	160.662
rs3943166	C	A	C	A	0.027	0.0018998	NA	0.6137	FALSE	FALSE	FALSE	aYtAWN	0.881976	79289	0.999281	0.0127963	outcome	TRUE	reported	textfile	6	76929564	0.00453492	2.62e-09	NA	ieu-b-5106	Age at menarche || id:ieu-b-5106	TRUE	reported	igd	2	1	TRUE	35.4477
rs395962	G	T	G	T	-0.12	-0.0169997	NA	0.6749	FALSE	FALSE	FALSE	aYtAWN	0.19776	79289	0.997228	0.0131989	outcome	TRUE	reported	textfile	6	105397418	0.00447146	1.2e-158	NA	ieu-b-5106	Age at menarche || id:ieu-b-5106	TRUE	reported	igd	2	1	TRUE	720.218
rs4363822	G	A	G	A	-0.042	0.00650008	NA	0.6087	FALSE	FALSE	FALSE	aYtAWN	0.6088	79289	0.99718	0.0127007	outcome	TRUE	reported	textfile	15	67992583	0.00426456	6.95e-23	NA	ieu-b-5106	Age at menarche || id:ieu-b-5106	TRUE	reported	igd	2	1	TRUE	96.9952
rs437836	C	T	C	T	-0.035	-0.0288003	NA	0.8335	FALSE	FALSE	FALSE	aYtAWN	0.08275	79289	0.996044	0.0166001	outcome	TRUE	reported	textfile	5	156715068	0.00574042	1.08e-09	NA	ieu-b-5106	Age at menarche || id:ieu-b-5106	TRUE	reported	igd	2	1	TRUE	37.1748
rs4483850	T	A	T	A	0.025	-0.0114996	NA	0.5089	FALSE	TRUE	TRUE	aYtAWN	0.353692	79289	0.998687	0.0123992	outcome	TRUE	reported	textfile	16	20375776	0.00427287	4.89e-09	NA	ieu-b-5106	Age at menarche || id:ieu-b-5106	TRUE	reported	igd	2	1	FALSE	34.2327
rs4561063	G	T	G	T	-0.033	0.0144002	NA	0.5421	FALSE	FALSE	FALSE	aYtAWN	0.249292	79289	0.994905	0.0124994	outcome	TRUE	reported	textfile	1	102520898	0.00437618	4.67e-14	NA	ieu-b-5106	Age at menarche || id:ieu-b-5106	TRUE	reported	igd	2	1	TRUE	56.864
rs4746113	A	G	A	G	-0.026	0.0151999	NA	0.3097	FALSE	FALSE	FALSE	aYtAWN	0.267192	79289	0.991404	0.0136991	outcome	TRUE	reported	textfile	10	74071178	0.00467908	2.75e-08	NA	ieu-b-5106	Age at menarche || id:ieu-b-5106	TRUE	reported	igd	2	1	TRUE	30.8763
rs4804025	A	G	A	G	-0.044	-0.00729958	NA	0.7092	FALSE	FALSE	FALSE	aYtAWN	0.594156	79289	0.9969	0.0136998	outcome	TRUE	reported	textfile	19	47609223	0.0047003	7.89e-21	NA	ieu-b-5106	Age at menarche || id:ieu-b-5106	TRUE	reported	igd	2	1	TRUE	87.6303
rs4897178	G	T	G	T	-0.04	-0.00449986	NA	0.466	FALSE	FALSE	FALSE	aYtAWN	0.767189	53873	0.997643	0.0151995	outcome	TRUE	reported	textfile	6	126727908	0.00437731	6.36e-20	NA	ieu-b-5106	Age at menarche || id:ieu-b-5106	TRUE	reported	igd	2	1	TRUE	83.5036
rs4945266	G	A	G	A	0.045	0.00620018	NA	0.1587	FALSE	FALSE	FALSE	aYtAWN	0.715339	79289	0.997333	0.017001	outcome	TRUE	reported	textfile	11	78027488	0.00586471	1.68e-14	NA	ieu-b-5106	Age at menarche || id:ieu-b-5106	TRUE	reported	igd	2	1	TRUE	58.8751
rs4951261	C	A	C	A	-0.025	-0.0132005	NA	0.3934	FALSE	FALSE	FALSE	aYtAWN	0.298608	79289	1	0.0126998	outcome	TRUE	reported	textfile	1	205717823	0.00432133	7.24e-09	NA	ieu-b-5106	Age at menarche || id:ieu-b-5106	TRUE	reported	igd	2	1	TRUE	33.4692
rs55680968	G	A	G	A	0.046	0.0166	NA	0.0728	FALSE	FALSE	FALSE	aYtAWN	0.48551	79289	0.999674	0.0238004	outcome	TRUE	reported	textfile	17	7774047	0.00835952	3.74e-08	NA	ieu-b-5106	Age at menarche || id:ieu-b-5106	TRUE	reported	igd	2	1	TRUE	30.2798
rs5749998	T	A	T	A	-0.027	-0.00649983	NA	0.5002	FALSE	TRUE	TRUE	aYtAWN	0.60016	79289	0.999858	0.0124002	outcome	TRUE	reported	textfile	22	22162374	0.00420393	1.34e-10	NA	ieu-b-5106	Age at menarche || id:ieu-b-5106	TRUE	reported	igd	2	1	FALSE	41.2493
rs582780	G	A	G	A	-0.025	-0.000299955	NA	0.4247	FALSE	FALSE	FALSE	aYtAWN	0.981144	79289	0.976872	0.0126913	outcome	TRUE	reported	textfile	3	172121443	0.00451522	3.08e-08	NA	ieu-b-5106	Age at menarche || id:ieu-b-5106	TRUE	reported	igd	2	1	TRUE	30.6565
rs59072247	T	C	T	C	0.11	0.00739956	NA	0.028	FALSE	FALSE	FALSE	aYtAWN	0.846777	79289	0.981267	0.0382936	outcome	TRUE	reported	textfile	2	73536689	0.013221	8.79e-17	NA	ieu-b-5106	Age at menarche || id:ieu-b-5106	TRUE	reported	igd	2	1	TRUE	69.224
rs59086897	A	T	A	T	-0.029	0.0118001	NA	0.4789	FALSE	TRUE	TRUE	aYtAWN	0.341275	79289	0.997358	0.0123996	outcome	TRUE	reported	textfile	2	25145173	0.00448115	9.7e-11	NA	ieu-b-5106	Age at menarche || id:ieu-b-5106	TRUE	reported	igd	2	1	FALSE	41.881
rs60021783	A	T	A	T	0.036	-0.00790012	NA	0.2169	FALSE	TRUE	TRUE	aYtAWN	0.598441	79289	0.991891	0.0150009	outcome	TRUE	reported	textfile	19	18819060	0.00526646	8.16e-12	NA	ieu-b-5106	Age at menarche || id:ieu-b-5106	TRUE	reported	igd	2	1	FALSE	46.7269
rs60024815	T	A	T	A	-0.031	0.00590037	NA	0.2644	FALSE	TRUE	TRUE	aYtAWN	0.679922	79289	0.999569	0.0143015	outcome	TRUE	reported	textfile	17	78779664	0.0050286	7.06e-10	NA	ieu-b-5106	Age at menarche || id:ieu-b-5106	TRUE	reported	igd	2	1	FALSE	38.004
rs6011149	A	G	A	G	0.025	-0.00579979	NA	0.3702	FALSE	FALSE	FALSE	aYtAWN	0.655501	79289	0.998214	0.0130001	outcome	TRUE	reported	textfile	20	62443239	0.00448681	2.52e-08	NA	ieu-b-5106	Age at menarche || id:ieu-b-5106	TRUE	reported	igd	2	1	TRUE	31.0459
rs6027163	A	G	A	G	0.035	-0.0160003	NA	0.2422	FALSE	FALSE	FALSE	aYtAWN	0.269805	79289	0.99107	0.0144995	outcome	TRUE	reported	textfile	20	37297776	0.00515053	1.08e-11	NA	ieu-b-5106	Age at menarche || id:ieu-b-5106	TRUE	reported	igd	2	1	TRUE	46.1777
rs610445	G	C	G	C	0.03	0.0018998	NA	0.7584	FALSE	TRUE	TRUE	aYtAWN	0.895726	79289	0.99438	0.0144954	outcome	TRUE	reported	textfile	19	7891514	0.00516664	6.38e-09	NA	ieu-b-5106	Age at menarche || id:ieu-b-5106	TRUE	reported	igd	2	1	FALSE	33.7152
rs61846901	T	C	T	C	-0.027	0.000899595	NA	0.3216	FALSE	FALSE	FALSE	aYtAWN	0.945621	79289	0.998083	0.0131892	outcome	TRUE	reported	textfile	10	51056858	0.00470763	9.73e-09	NA	ieu-b-5106	Age at menarche || id:ieu-b-5106	TRUE	reported	igd	2	1	TRUE	32.8945
rs6185	G	C	G	C	0.029	0.0118004	NA	0.2614	FALSE	TRUE	TRUE	aYtAWN	0.422132	76469	1	0.0147003	outcome	TRUE	reported	textfile	8	25280800	0.00485748	2.37e-09	NA	ieu-b-5106	Age at menarche || id:ieu-b-5106	TRUE	reported	igd	2	1	FALSE	35.643
rs62229372	T	C	T	C	0.046	-0.00060018	NA	0.1311	FALSE	FALSE	FALSE	aYtAWN	0.975691	76469	0.980752	0.0196964	outcome	TRUE	reported	textfile	21	37692507	0.00679266	1.27e-11	NA	ieu-b-5106	Age at menarche || id:ieu-b-5106	TRUE	reported	igd	2	1	TRUE	45.8602
rs62316795	A	C	A	C	0.038	0.0169997	NA	0.2062	FALSE	FALSE	FALSE	aYtAWN	0.281924	76469	0.993589	0.0157989	outcome	TRUE	reported	textfile	4	132621869	0.00582316	6.77e-11	NA	ieu-b-5106	Age at menarche || id:ieu-b-5106	TRUE	reported	igd	2	1	TRUE	42.5843
rs62414763	C	G	C	G	0.032	0.00919955	NA	0.3621	FALSE	TRUE	TRUE	aYtAWN	0.475741	79289	0.997536	0.0128995	outcome	TRUE	reported	textfile	6	76449917	0.00437414	2.56e-13	NA	ieu-b-5106	Age at menarche || id:ieu-b-5106	TRUE	reported	igd	2	1	FALSE	53.5198
rs6478680	A	G	A	G	0.031	-0.000300045	NA	0.503	FALSE	FALSE	FALSE	aYtAWN	0.981144	76469	0.996754	0.0126951	outcome	TRUE	reported	textfile	9	127458468	0.00430334	5.86e-13	NA	ieu-b-5106	Age at menarche || id:ieu-b-5106	TRUE	reported	igd	2	1	TRUE	51.8934
rs6560193	T	C	T	C	0.024	0.00340021	NA	0.5014	FALSE	FALSE	FALSE	aYtAWN	0.783932	79289	0.995282	0.0124005	outcome	TRUE	reported	textfile	9	73888674	0.00419867	1.09e-08	NA	ieu-b-5106	Age at menarche || id:ieu-b-5106	TRUE	reported	igd	2	1	TRUE	32.6738
rs6597884	C	T	C	T	0.028	-0.0157001	NA	0.4121	FALSE	FALSE	FALSE	aYtAWN	0.227137	76469	0.991239	0.0129993	outcome	TRUE	reported	textfile	10	126851174	0.00425253	4.57e-11	NA	ieu-b-5106	Age at menarche || id:ieu-b-5106	TRUE	reported	igd	2	1	TRUE	43.3532
rs66752974	A	C	A	C	0.038	0.0210998	NA	0.1638	FALSE	FALSE	FALSE	aYtAWN	0.209105	79289	0.993372	0.0167988	outcome	TRUE	reported	textfile	3	137057630	0.00572779	3.26e-11	NA	ieu-b-5106	Age at menarche || id:ieu-b-5106	TRUE	reported	igd	2	1	TRUE	44.0142
rs6704684	A	G	A	G	0.071	0.00540039	NA	0.1767	FALSE	FALSE	FALSE	aYtAWN	0.741957	79289	0.994722	0.0164015	outcome	TRUE	reported	textfile	2	56596394	0.00565576	3.8e-36	NA	ieu-b-5106	Age at menarche || id:ieu-b-5106	TRUE	reported	igd	2	1	TRUE	157.592
rs67103685	C	T	C	T	-0.032	0.0087996	NA	0.257	FALSE	FALSE	FALSE	aYtAWN	0.541139	79289	0.996955	0.0143998	outcome	TRUE	reported	textfile	2	199742271	0.00516905	5.99e-10	NA	ieu-b-5106	Age at menarche || id:ieu-b-5106	TRUE	reported	igd	2	1	TRUE	38.3247
rs6714523	A	G	A	G	-0.047	-0.0225002	NA	0.1193	FALSE	FALSE	FALSE	aYtAWN	0.241218	79289	0.99522	0.019199	outcome	TRUE	reported	textfile	2	203235139	0.00663181	1.37e-12	NA	ieu-b-5106	Age at menarche || id:ieu-b-5106	TRUE	reported	igd	2	1	TRUE	50.2263
rs6864818	C	T	C	T	-0.037	-0.0261998	NA	0.7804	FALSE	FALSE	FALSE	aYtAWN	0.084763	79289	0.995255	0.0151998	outcome	TRUE	reported	textfile	5	168734867	0.00515077	6.8e-13	NA	ieu-b-5106	Age at menarche || id:ieu-b-5106	TRUE	reported	igd	2	1	TRUE	51.6011
rs6901192	G	C	G	C	-0.038	0.0134004	NA	0.2127	FALSE	TRUE	TRUE	aYtAWN	0.374842	79289	0.998806	0.0151	outcome	TRUE	reported	textfile	6	56862310	0.00520455	2.85e-13	NA	ieu-b-5106	Age at menarche || id:ieu-b-5106	TRUE	reported	igd	2	1	FALSE	53.309
rs6931884	T	C	T	C	0.061	-0.00450011	NA	0.1246	FALSE	FALSE	FALSE	aYtAWN	0.811797	79289	0.989675	0.0188994	outcome	TRUE	reported	textfile	6	100158873	0.00628921	3.04e-22	NA	ieu-b-5106	Age at menarche || id:ieu-b-5106	TRUE	reported	igd	2	1	TRUE	94.0735
rs6933660	A	C	A	C	-0.033	0.0151004	NA	0.3032	FALSE	FALSE	FALSE	aYtAWN	0.263318	79289	0.993036	0.0134996	outcome	TRUE	reported	textfile	6	151803754	0.00454674	3.93e-13	NA	ieu-b-5106	Age at menarche || id:ieu-b-5106	TRUE	reported	igd	2	1	TRUE	52.6778
rs6968642	T	C	T	C	-0.026	0.00630011	NA	0.408	FALSE	FALSE	FALSE	aYtAWN	0.617091	79289	0.985864	0.0126008	outcome	TRUE	reported	textfile	7	93312679	0.00440177	3.49e-09	NA	ieu-b-5106	Age at menarche || id:ieu-b-5106	TRUE	reported	igd	2	1	TRUE	34.8893
rs7077302	G	C	G	C	-0.05	0.0390995	NA	0.9188	FALSE	TRUE	TRUE	aYtAWN	0.09614	76469	0.993495	0.0234993	outcome	TRUE	reported	textfile	10	123676662	0.00786925	2.1e-10	NA	ieu-b-5106	Age at menarche || id:ieu-b-5106	TRUE	reported	igd	2	1	FALSE	40.3714
rs7114175	T	A	T	A	0.06	-0.00649983	NA	0.5017	FALSE	TRUE	TRUE	aYtAWN	0.60016	79289	0.988547	0.0124002	outcome	TRUE	reported	textfile	11	122813983	0.00419292	1.9e-46	NA	ieu-b-5106	Age at menarche || id:ieu-b-5106	TRUE	reported	igd	2	1	FALSE	204.771
rs7144872	T	C	T	C	-0.031	-0.0197997	NA	0.6618	FALSE	FALSE	FALSE	aYtAWN	0.130657	79289	0.997249	0.0130992	outcome	TRUE	reported	textfile	14	93920422	0.00457611	1.25e-11	NA	ieu-b-5106	Age at menarche || id:ieu-b-5106	TRUE	reported	igd	2	1	TRUE	45.8913
rs7178532	A	G	A	G	0.048	-0.00570021	NA	0.6825	FALSE	FALSE	FALSE	aYtAWN	0.683915	76469	0.996728	0.0140011	outcome	TRUE	reported	textfile	15	23794517	0.00461203	2.29e-25	NA	ieu-b-5106	Age at menarche || id:ieu-b-5106	TRUE	reported	igd	2	1	TRUE	108.317
rs7256078	T	C	T	C	0.046	-0.0120999	NA	0.4749	FALSE	FALSE	FALSE	aYtAWN	0.429029	53873	0.993492	0.0152998	outcome	TRUE	reported	textfile	19	10006795	0.00436634	5.95e-26	NA	ieu-b-5106	Age at menarche || id:ieu-b-5106	TRUE	reported	igd	2	1	TRUE	110.989
rs7273470	C	G	C	G	0.031	-0.00570021	NA	0.2339	FALSE	TRUE	TRUE	aYtAWN	0.696243	79289	0.99747	0.0146011	outcome	TRUE	reported	textfile	20	33456921	0.00499031	5.23e-10	NA	ieu-b-5106	Age at menarche || id:ieu-b-5106	TRUE	reported	igd	2	1	FALSE	38.5894
rs72768041	A	T	A	T	-0.074	-0.0303005	NA	0.0385	FALSE	TRUE	TRUE	aYtAWN	0.375624	79289	0.928293	0.0341996	outcome	TRUE	reported	textfile	1	241795639	0.0130784	1.53e-08	NA	ieu-b-5106	Age at menarche || id:ieu-b-5106	TRUE	reported	igd	2	1	FALSE	32.0151
rs73035994	C	T	C	T	0.1	0.0310996	NA	0.0331	FALSE	FALSE	FALSE	aYtAWN	0.387639	79289	0.985239	0.0359988	outcome	TRUE	reported	textfile	3	24206463	0.0127825	5.15e-15	NA	ieu-b-5106	Age at menarche || id:ieu-b-5106	TRUE	reported	igd	2	1	TRUE	61.2024
rs732898	A	G	A	G	0.051	0.00979982	NA	0.7296	FALSE	FALSE	FALSE	aYtAWN	0.502081	76469	0.978044	0.0146	outcome	TRUE	reported	textfile	14	100794126	0.00520085	1.06e-22	NA	ieu-b-5106	Age at menarche || id:ieu-b-5106	TRUE	reported	igd	2	1	TRUE	96.1594
rs7359336	A	G	A	G	-0.053	-0.0131004	NA	0.5746	FALSE	FALSE	FALSE	aYtAWN	0.294614	79289	0.995277	0.0124998	outcome	TRUE	reported	textfile	16	69733460	0.00424791	1e-35	NA	ieu-b-5106	Age at menarche || id:ieu-b-5106	TRUE	reported	igd	2	1	TRUE	155.669
rs7478970	A	G	A	G	-0.032	0.00999984	NA	0.2162	FALSE	FALSE	FALSE	aYtAWN	0.50782	79289	0.988101	0.0151001	outcome	TRUE	reported	textfile	11	29118542	0.00528646	1.42e-09	NA	ieu-b-5106	Age at menarche || id:ieu-b-5106	TRUE	reported	igd	2	1	TRUE	36.6412
rs752278	A	G	A	G	-0.04	0.00059982	NA	0.4115	FALSE	FALSE	FALSE	aYtAWN	0.962597	79289	0.970202	0.0127907	outcome	TRUE	reported	textfile	15	89037134	0.0043193	2.03e-20	NA	ieu-b-5106	Age at menarche || id:ieu-b-5106	TRUE	reported	igd	2	1	TRUE	85.7617
rs7605368	A	G	A	G	-0.028	0.00870005	NA	0.2182	FALSE	FALSE	FALSE	aYtAWN	0.56193	79289	0.995072	0.0150007	outcome	TRUE	reported	textfile	2	42984340	0.00511955	4.52e-08	NA	ieu-b-5106	Age at menarche || id:ieu-b-5106	TRUE	reported	igd	2	1	TRUE	29.9125
rs7628689	G	A	G	A	-0.035	0.0163997	NA	0.8518	FALSE	FALSE	FALSE	aYtAWN	0.354142	79289	0.998091	0.0176991	outcome	TRUE	reported	textfile	3	88216647	0.00594939	4.03e-09	NA	ieu-b-5106	Age at menarche || id:ieu-b-5106	TRUE	reported	igd	2	1	TRUE	34.6092
rs7644997	G	A	G	A	-0.046	0.0163997	NA	0.9061	FALSE	FALSE	FALSE	aYtAWN	0.441327	79289	0.999495	0.0212996	outcome	TRUE	reported	textfile	3	114594882	0.0073492	3.87e-10	NA	ieu-b-5106	Age at menarche || id:ieu-b-5106	TRUE	reported	igd	2	1	TRUE	39.1774
rs7678293	G	A	G	A	0.037	0.0142998	NA	0.7446	FALSE	FALSE	FALSE	aYtAWN	0.313892	79289	0.995943	0.0141991	outcome	TRUE	reported	textfile	4	28742169	0.00482257	1.69e-14	NA	ieu-b-5106	Age at menarche || id:ieu-b-5106	TRUE	reported	igd	2	1	TRUE	58.8635
rs7738950	G	A	G	A	-0.04	0.00239988	NA	0.2138	FALSE	FALSE	FALSE	aYtAWN	0.896758	53873	0.998317	0.018495	outcome	TRUE	reported	textfile	6	77741872	0.0052322	2.09e-14	NA	ieu-b-5106	Age at menarche || id:ieu-b-5106	TRUE	reported	igd	2	1	TRUE	58.4455
rs77530428	G	A	G	A	0.12	0.0760995	NA	0.0147	FALSE	FALSE	FALSE	aYtAWN	0.154108	79289	0.95959	0.0533968	outcome	TRUE	reported	textfile	12	17126283	0.0180597	3.04e-11	NA	ieu-b-5106	Age at menarche || id:ieu-b-5106	TRUE	reported	igd	2	1	TRUE	44.1511
rs77601667	C	G	C	G	0.034	0.00340021	NA	0.1666	FALSE	TRUE	TRUE	aYtAWN	0.837699	79289	0.997447	0.0165996	outcome	TRUE	reported	textfile	3	132556373	0.00596371	1.19e-08	NA	ieu-b-5106	Age at menarche || id:ieu-b-5106	TRUE	reported	igd	2	1	FALSE	32.5031
rs77751245	G	T	G	T	-0.026	-0.00569973	NA	0.6538	FALSE	FALSE	FALSE	aYtAWN	0.72166	53873	0.989395	0.0159996	outcome	TRUE	reported	textfile	8	105326459	0.0045019	7.68e-09	NA	ieu-b-5106	Age at menarche || id:ieu-b-5106	TRUE	reported	igd	2	1	TRUE	33.3545
rs77848509	T	G	T	G	0.045	-0.0139002	NA	0.0767	FALSE	FALSE	FALSE	aYtAWN	0.557556	79289	0.952719	0.0237012	outcome	TRUE	reported	textfile	14	101114062	0.00821947	4.38e-08	NA	ieu-b-5106	Age at menarche || id:ieu-b-5106	TRUE	reported	igd	2	1	TRUE	29.9735
rs7821178	A	C	A	C	-0.042	-0.0264004	NA	0.3367	FALSE	FALSE	FALSE	aYtAWN	0.059341	71074	1	0.0140007	outcome	TRUE	reported	textfile	8	78093837	0.0045007	1.04e-20	NA	ieu-b-5106	Age at menarche || id:ieu-b-5106	TRUE	reported	igd	2	1	TRUE	87.084
rs7852169	G	C	G	C	0.1	-0.0377003	NA	0.0848	FALSE	TRUE	TRUE	aYtAWN	0.090912	79289	0.995154	0.0222999	outcome	TRUE	reported	textfile	9	114318394	0.00758969	1.21e-39	NA	ieu-b-5106	Age at menarche || id:ieu-b-5106	TRUE	reported	igd	2	1	FALSE	173.601
rs7864983	A	G	A	G	-0.032	0.00359951	NA	0.3764	FALSE	FALSE	FALSE	aYtAWN	0.778516	79289	0.998917	0.0127981	outcome	TRUE	reported	textfile	9	83285190	0.00444373	5.97e-13	NA	ieu-b-5106	Age at menarche || id:ieu-b-5106	TRUE	reported	igd	2	1	TRUE	51.8567
rs7896371	T	C	T	C	0.04	0.0118999	NA	0.4494	FALSE	FALSE	FALSE	aYtAWN	0.341079	79289	0.983374	0.0124994	outcome	TRUE	reported	textfile	10	1729026	0.00445771	2.88e-19	NA	ieu-b-5106	Age at menarche || id:ieu-b-5106	TRUE	reported	igd	2	1	TRUE	80.5186
rs794361	A	T	A	T	0.027	-0.00809971	NA	0.4504	FALSE	TRUE	TRUE	aYtAWN	0.560087	68077	0.953659	0.0139	outcome	TRUE	reported	textfile	7	75191602	0.00443462	1.14e-09	NA	ieu-b-5106	Age at menarche || id:ieu-b-5106	TRUE	reported	igd	2	1	FALSE	37.0693
rs7979001	A	G	A	G	0.024	0.00669951	NA	0.5134	FALSE	FALSE	FALSE	aYtAWN	0.588991	79289	1	0.0123996	outcome	TRUE	reported	textfile	12	97506357	0.00423652	1.47e-08	NA	ieu-b-5106	Age at menarche || id:ieu-b-5106	TRUE	reported	igd	2	1	TRUE	32.0925
rs813301	T	C	T	C	0.029	0.00849977	NA	0.6239	FALSE	FALSE	FALSE	aYtAWN	0.50666	79289	0.997572	0.0128	outcome	TRUE	reported	textfile	5	52909927	0.00428724	1.34e-11	NA	ieu-b-5106	Age at menarche || id:ieu-b-5106	TRUE	reported	igd	2	1	TRUE	45.7552
rs8136272	T	A	T	A	-0.035	0.00229964	NA	0.2714	FALSE	TRUE	TRUE	aYtAWN	0.870404	79289	0.987174	0.0140957	outcome	TRUE	reported	textfile	22	49678782	0.00484819	5.23e-13	NA	ieu-b-5106	Age at menarche || id:ieu-b-5106	TRUE	reported	igd	2	1	FALSE	52.1167
rs845193	G	A	G	A	-0.029	0.0139995	NA	0.7416	FALSE	FALSE	FALSE	aYtAWN	0.324154	79289	0.984714	0.0141989	outcome	TRUE	reported	textfile	1	7421139	0.00501354	7.28e-09	NA	ieu-b-5106	Age at menarche || id:ieu-b-5106	TRUE	reported	igd	2	1	TRUE	33.4585
rs852061	C	A	C	A	0.035	0.0195998	NA	0.6334	FALSE	FALSE	FALSE	aYtAWN	0.125692	79289	0.99779	0.0127994	outcome	TRUE	reported	textfile	20	17109159	0.00431182	4.77e-16	NA	ieu-b-5106	Age at menarche || id:ieu-b-5106	TRUE	reported	igd	2	1	TRUE	65.8893
rs913588	A	G	A	G	-0.037	-0.00780034	NA	0.5106	FALSE	FALSE	FALSE	aYtAWN	0.52934	79289	1	0.0124009	outcome	TRUE	reported	textfile	9	7174673	0.00428467	5.85e-18	NA	ieu-b-5106	Age at menarche || id:ieu-b-5106	TRUE	reported	igd	2	1	TRUE	74.5708
rs928593	C	T	C	T	0.039	0.0281001	NA	0.8964	FALSE	FALSE	FALSE	aYtAWN	0.178761	79289	0.971955	0.0208988	outcome	TRUE	reported	textfile	10	2718972	0.00702728	2.86e-08	NA	ieu-b-5106	Age at menarche || id:ieu-b-5106	TRUE	reported	igd	2	1	TRUE	30.8003
rs9349203	A	G	A	G	-0.037	-0.0101998	NA	0.5461	FALSE	FALSE	FALSE	aYtAWN	0.44313	71074	0.997276	0.0132998	outcome	TRUE	reported	textfile	6	41893323	0.0042133	1.61e-18	NA	ieu-b-5106	Age at menarche || id:ieu-b-5106	TRUE	reported	igd	2	1	TRUE	77.1185
rs9376867	A	G	A	G	-0.034	0.0188002	NA	0.2926	FALSE	FALSE	FALSE	aYtAWN	0.166839	79289	0.986589	0.0135993	outcome	TRUE	reported	textfile	6	100760042	0.00482113	1.76e-12	NA	ieu-b-5106	Age at menarche || id:ieu-b-5106	TRUE	reported	igd	2	1	TRUE	49.7348
rs9426832	G	A	G	A	-0.026	-0.0178998	NA	0.5134	FALSE	FALSE	FALSE	aYtAWN	0.158679	76469	0.994699	0.0126992	outcome	TRUE	reported	textfile	1	154631886	0.00427893	1.23e-09	NA	ieu-b-5106	Age at menarche || id:ieu-b-5106	TRUE	reported	igd	2	1	TRUE	36.9212
rs9475046	C	G	C	G	0.035	-0.0087996	NA	0.4728	FALSE	TRUE	TRUE	aYtAWN	0.47791	79289	0.995336	0.0123996	outcome	TRUE	reported	textfile	6	54720275	0.00421039	9.35e-17	NA	ieu-b-5106	Age at menarche || id:ieu-b-5106	TRUE	reported	igd	2	1	FALSE	69.1021
rs9497905	A	C	A	C	0.031	-0.0244997	NA	0.2247	FALSE	FALSE	FALSE	aYtAWN	0.097835	79289	0.993345	0.0147995	outcome	TRUE	reported	textfile	6	148275528	0.00510718	1.28e-09	NA	ieu-b-5106	Age at menarche || id:ieu-b-5106	TRUE	reported	igd	2	1	TRUE	36.8435
rs9522262	G	C	G	C	-0.041	0.0185001	NA	0.5234	FALSE	TRUE	TRUE	aYtAWN	0.142015	79289	0.989223	0.0125994	outcome	TRUE	reported	textfile	13	112186283	0.00444095	2.65e-20	NA	ieu-b-5106	Age at menarche || id:ieu-b-5106	TRUE	reported	igd	2	1	FALSE	85.2346
rs953230	A	G	A	G	0.036	0.0206003	NA	0.7073	FALSE	FALSE	FALSE	aYtAWN	0.132654	79289	0.992304	0.0136996	outcome	TRUE	reported	textfile	11	46064974	0.00476644	4.26e-14	NA	ieu-b-5106	Age at menarche || id:ieu-b-5106	TRUE	reported	igd	2	1	TRUE	57.0449
rs9548873	T	C	T	C	-0.031	0.00770028	NA	0.6534	FALSE	FALSE	FALSE	aYtAWN	0.55669	79289	0.999921	0.0131009	outcome	TRUE	reported	textfile	13	40238492	0.00443591	2.78e-12	NA	ieu-b-5106	Age at menarche || id:ieu-b-5106	TRUE	reported	igd	2	1	TRUE	48.838
rs9568123	G	A	G	A	0.033	-0.0287002	NA	0.153	FALSE	FALSE	FALSE	aYtAWN	0.09519	79289	0.997207	0.0171998	outcome	TRUE	reported	textfile	13	49475780	0.00591511	2.42e-08	NA	ieu-b-5106	Age at menarche || id:ieu-b-5106	TRUE	reported	igd	2	1	TRUE	31.1245
rs9647570	G	T	G	T	0.037	0.0249999	NA	0.1455	FALSE	FALSE	FALSE	aYtAWN	0.155453	79289	0.987043	0.017599	outcome	TRUE	reported	textfile	5	167370263	0.006117	1.46e-09	NA	ieu-b-5106	Age at menarche || id:ieu-b-5106	TRUE	reported	igd	2	1	TRUE	36.587
rs970953	C	T	C	T	0.029	0.0137004	NA	0.7336	FALSE	FALSE	FALSE	aYtAWN	0.338023	79289	0.978119	0.0142999	outcome	TRUE	reported	textfile	2	164514239	0.00489086	3.04e-09	NA	ieu-b-5106	Age at menarche || id:ieu-b-5106	TRUE	reported	igd	2	1	TRUE	35.1581
rs9758500	G	A	G	A	0.045	-0.0182995	NA	0.6156	FALSE	FALSE	FALSE	aYtAWN	0.149579	79289	0.999808	0.012699	outcome	TRUE	reported	textfile	3	86910329	0.00443571	3.49e-24	NA	ieu-b-5106	Age at menarche || id:ieu-b-5106	TRUE	reported	igd	2	1	TRUE	102.92
rs9858924	A	C	A	C	-0.029	-0.0249999	NA	0.3973	FALSE	FALSE	FALSE	aYtAWN	0.050816	79289	0.999159	0.0128006	outcome	TRUE	reported	textfile	3	18435601	0.00455373	1.91e-10	NA	ieu-b-5106	Age at menarche || id:ieu-b-5106	TRUE	reported	igd	2	1	TRUE	40.5566
AAM-Knee OA																																		64.7373
SNP	effect_allele.exposure	other_allele.exposure	effect_allele.outcome	other_allele.outcome	beta.exposure	beta.outcome	eaf.exposure	eaf.outcome	remove	palindromic	ambiguous	id.outcome	pval.outcome	samplesize.outcome	info.outcome	se.outcome	outcome	mr_keep.outcome	pval_origin.outcome	data_source.outcome	chr.exposure	pos.exposure	se.exposure	pval.exposure	samplesize.exposure	id.exposure	exposure	mr_keep.exposure	pval_origin.exposure	data_source.exposure	action	SNP_index	mr_keep	F
rs10049090	A	G	A	G	-0.034	0.00599996	NA	0.4119	FALSE	FALSE	FALSE	PXvxUA	0.544488	116137	0.994092	0.00990027	outcome	TRUE	reported	textfile	3	156797702	0.00439158	9.78e-15	NA	ieu-b-5106	Age at menarche || id:ieu-b-5106	TRUE	reported	igd	2	1	TRUE	59.9399
rs10076858	A	G	A	G	-0.034	0.00979982	NA	0.6938	FALSE	FALSE	FALSE	PXvxUA	0.350631	116137	0.993205	0.0104994	outcome	TRUE	reported	textfile	5	43134752	0.00469659	4.51e-13	NA	ieu-b-5106	Age at menarche || id:ieu-b-5106	TRUE	reported	igd	2	1	TRUE	52.4074
rs10134333	T	C	T	C	-0.064	0.0172002	NA	0.0403	FALSE	FALSE	FALSE	PXvxUA	0.493188	116137	0.989696	0.0251008	outcome	TRUE	reported	textfile	14	30501371	0.011032	6.58e-09	NA	ieu-b-5106	Age at menarche || id:ieu-b-5106	TRUE	reported	igd	2	1	TRUE	33.6551
rs10138913	C	T	C	T	-0.054	0.00239988	NA	0.7024	FALSE	FALSE	FALSE	PXvxUA	0.820867	116137	0.998686	0.0105988	outcome	TRUE	reported	textfile	14	60943106	0.0046163	1.31e-31	NA	ieu-b-5106	Age at menarche || id:ieu-b-5106	TRUE	reported	igd	2	1	TRUE	136.836
rs10400136	A	G	A	G	-0.028	-0.00780034	NA	0.5619	FALSE	FALSE	FALSE	PXvxUA	0.448882	108517	0.996902	0.0103005	outcome	TRUE	reported	textfile	10	120833948	0.00438807	1.76e-10	NA	ieu-b-5106	Age at menarche || id:ieu-b-5106	TRUE	reported	igd	2	1	TRUE	40.7164
rs107068	G	A	G	A	0.029	0.00369984	NA	0.4735	FALSE	FALSE	FALSE	PXvxUA	0.699939	116137	0.998014	0.00959992	outcome	TRUE	reported	textfile	19	36204690	0.00413753	2.4e-12	NA	ieu-b-5106	Age at menarche || id:ieu-b-5106	TRUE	reported	igd	2	1	TRUE	49.1263
rs10750766	A	C	A	C	-0.029	0.0216998	NA	0.7183	FALSE	FALSE	FALSE	PXvxUA	0.042571	116137	0.995593	0.0107007	outcome	TRUE	reported	textfile	11	65473798	0.00486189	2.45e-09	NA	ieu-b-5106	Age at menarche || id:ieu-b-5106	TRUE	reported	igd	2	1	TRUE	35.5783
rs1079866	G	C	G	C	0.072	0.00080032	NA	0.1393	FALSE	TRUE	TRUE	PXvxUA	0.954413	116137	1	0.0139999	outcome	TRUE	reported	textfile	7	41470093	0.00623144	7.02e-31	NA	ieu-b-5106	Age at menarche || id:ieu-b-5106	TRUE	reported	igd	2	1	FALSE	133.502
rs10809360	T	G	T	G	0.043	0.00429974	NA	0.092	FALSE	FALSE	FALSE	PXvxUA	0.795601	116137	0.997876	0.0165985	outcome	TRUE	reported	textfile	9	11146606	0.00747717	8.88e-09	NA	ieu-b-5106	Age at menarche || id:ieu-b-5106	TRUE	reported	igd	2	1	TRUE	33.0721
rs10821141	T	C	T	C	-0.027	-0.00389959	NA	0.3561	FALSE	FALSE	FALSE	PXvxUA	0.699404	116137	0.999116	0.0100993	outcome	TRUE	reported	textfile	9	96258838	0.0044217	1.02e-09	NA	ieu-b-5106	Age at menarche || id:ieu-b-5106	TRUE	reported	igd	2	1	TRUE	37.2863
rs10832021	A	G	A	G	-0.048	0.00820029	NA	0.7084	FALSE	FALSE	FALSE	PXvxUA	0.439175	116137	1	0.0106003	outcome	TRUE	reported	textfile	11	13324530	0.00471446	2.4e-24	NA	ieu-b-5106	Age at menarche || id:ieu-b-5106	TRUE	reported	igd	2	1	TRUE	103.662
rs10832646	T	A	T	A	-0.026	0.0180998	NA	0.3233	FALSE	TRUE	TRUE	PXvxUA	0.07887	116137	0.996732	0.0102999	outcome	TRUE	reported	textfile	11	16602460	0.00458956	1.47e-08	NA	ieu-b-5106	Age at menarche || id:ieu-b-5106	TRUE	reported	igd	2	1	FALSE	32.0926
rs10869351	C	T	C	T	-0.036	-0.00019998	NA	0.8116	FALSE	FALSE	FALSE	PXvxUA	0.987719	108517	0.994939	0.012992	outcome	TRUE	reported	textfile	9	76832928	0.00538675	2.34e-11	NA	ieu-b-5106	Age at menarche || id:ieu-b-5106	TRUE	reported	igd	2	1	TRUE	44.6634
rs10902107	G	A	G	A	-0.032	0.0211	NA	0.7531	FALSE	FALSE	FALSE	PXvxUA	0.156721	78906	0.99809	0.0148992	outcome	TRUE	reported	textfile	11	220315	0.00510882	3.76e-10	NA	ieu-b-5106	Age at menarche || id:ieu-b-5106	TRUE	reported	igd	2	1	TRUE	39.2337
rs10931078	T	C	T	C	-0.04	0.0255995	NA	0.8139	FALSE	FALSE	FALSE	PXvxUA	0.038984	116137	0.996782	0.0124007	outcome	TRUE	reported	textfile	2	184318783	0.00567443	1.8e-12	NA	ieu-b-5106	Age at menarche || id:ieu-b-5106	TRUE	reported	igd	2	1	TRUE	49.6907
rs10931831	T	C	T	C	-0.053	0.00310019	NA	0.3419	FALSE	FALSE	FALSE	PXvxUA	0.761188	116137	0.981967	0.0102006	outcome	TRUE	reported	textfile	2	199621641	0.0045298	1.27e-31	NA	ieu-b-5106	Age at menarche || id:ieu-b-5106	TRUE	reported	igd	2	1	TRUE	136.897
rs10934420	C	T	C	T	0.053	-0.0105996	NA	0.4941	FALSE	FALSE	FALSE	PXvxUA	0.269493	116137	0.996098	0.0095991	outcome	TRUE	reported	textfile	3	117552111	0.00419685	1.47e-36	NA	ieu-b-5106	Age at menarche || id:ieu-b-5106	TRUE	reported	igd	2	1	TRUE	159.479
rs10978435	C	T	C	T	-0.1	0.00579979	NA	0.33	FALSE	FALSE	FALSE	PXvxUA	0.672048	78906	0.996718	0.0137001	outcome	TRUE	reported	textfile	9	108949159	0.00459376	4.6e-105	NA	ieu-b-5106	Age at menarche || id:ieu-b-5106	TRUE	reported	igd	2	1	TRUE	473.875
rs11031040	G	T	G	T	0.035	0.0111004	NA	0.1599	FALSE	FALSE	FALSE	PXvxUA	0.400391	116137	0.999066	0.0132002	outcome	TRUE	reported	textfile	11	30317733	0.00571316	9e-10	NA	ieu-b-5106	Age at menarche || id:ieu-b-5106	TRUE	reported	igd	2	1	TRUE	37.5304
rs11062204	C	T	C	T	-0.024	-0.00910047	NA	0.4164	FALSE	FALSE	FALSE	PXvxUA	0.353095	116137	0.998148	0.00980017	outcome	TRUE	reported	textfile	12	2475403	0.00440001	4.91e-08	NA	ieu-b-5106	Age at menarche || id:ieu-b-5106	TRUE	reported	igd	2	1	TRUE	29.7519
rs11070591	A	G	A	G	0.03	-0.00350012	NA	0.2854	FALSE	FALSE	FALSE	PXvxUA	0.743594	116137	0.993171	0.0107005	outcome	TRUE	reported	textfile	15	47816374	0.00471016	1.9e-10	NA	ieu-b-5106	Age at menarche || id:ieu-b-5106	TRUE	reported	igd	2	1	TRUE	40.5668
rs11071023	A	G	A	G	-0.024	0.000499875	NA	0.5866	FALSE	FALSE	FALSE	PXvxUA	0.959292	116137	0.978468	0.00979339	outcome	TRUE	reported	textfile	15	54362745	0.00437711	4.18e-08	NA	ieu-b-5106	Age at menarche || id:ieu-b-5106	TRUE	reported	igd	2	1	TRUE	30.0641
rs11140402	T	C	T	C	-0.043	-0.000700245	NA	0.1198	FALSE	FALSE	FALSE	PXvxUA	0.962763	116137	1	0.0149988	outcome	TRUE	reported	textfile	9	86766295	0.00674064	1.78e-10	NA	ieu-b-5106	Age at menarche || id:ieu-b-5106	TRUE	reported	igd	2	1	TRUE	40.6944
rs111558392	T	C	T	C	-0.036	0.00839962	NA	0.1615	FALSE	FALSE	FALSE	PXvxUA	0.63889	78906	0.973034	0.0179001	outcome	TRUE	reported	textfile	20	20348962	0.00621969	7.12e-09	NA	ieu-b-5106	Age at menarche || id:ieu-b-5106	TRUE	reported	igd	2	1	TRUE	33.5018
rs11165924	G	A	G	A	-0.034	0.0118004	NA	0.3228	FALSE	FALSE	FALSE	PXvxUA	0.265592	116137	0.98523	0.0105997	outcome	TRUE	reported	textfile	1	98375448	0.00469178	4.27e-13	NA	ieu-b-5106	Age at menarche || id:ieu-b-5106	TRUE	reported	igd	2	1	TRUE	52.5149
rs11191541	G	A	G	A	0.025	0.0134997	NA	0.4082	FALSE	FALSE	FALSE	PXvxUA	0.194233	108517	0.999121	0.0103991	outcome	TRUE	reported	textfile	10	104824199	0.00433874	8.31e-09	NA	ieu-b-5106	Age at menarche || id:ieu-b-5106	TRUE	reported	igd	2	1	TRUE	33.2011
rs112013658	G	T	G	T	-0.043	0.0047995	NA	0.0849	FALSE	FALSE	FALSE	PXvxUA	0.78265	116137	0.99924	0.0173979	outcome	TRUE	reported	textfile	11	94116026	0.00764507	1.86e-08	NA	ieu-b-5106	Age at menarche || id:ieu-b-5106	TRUE	reported	igd	2	1	TRUE	31.6354
rs11210871	G	C	G	C	-0.039	0.0062998	NA	0.6991	FALSE	TRUE	TRUE	PXvxUA	0.552299	116137	0.995562	0.0106	outcome	TRUE	reported	textfile	1	44029353	0.00477748	3.26e-16	NA	ieu-b-5106	Age at menarche || id:ieu-b-5106	TRUE	reported	igd	2	1	FALSE	66.6395
rs11575886	G	A	G	A	-0.043	0.00399999	NA	0.1149	FALSE	FALSE	FALSE	PXvxUA	0.792423	116137	0.995532	0.0151995	outcome	TRUE	reported	textfile	20	54823550	0.00677961	2.26e-10	NA	ieu-b-5106	Age at menarche || id:ieu-b-5106	TRUE	reported	igd	2	1	TRUE	40.2279
rs11673135	C	G	C	G	-0.032	-0.021	NA	0.1571	FALSE	TRUE	TRUE	PXvxUA	0.117063	116137	0.995078	0.0133995	outcome	TRUE	reported	textfile	19	31044844	0.005869	4.97e-08	NA	ieu-b-5106	Age at menarche || id:ieu-b-5106	TRUE	reported	igd	2	1	FALSE	29.7284
rs117008125	A	G	A	G	-0.075	0.00839962	NA	0.0313	FALSE	FALSE	FALSE	PXvxUA	0.768194	116137	0.98162	0.0284986	outcome	TRUE	reported	textfile	15	64625413	0.0126944	3.46e-09	NA	ieu-b-5106	Age at menarche || id:ieu-b-5106	TRUE	reported	igd	2	1	TRUE	34.9058
rs1172955	A	T	A	T	-0.042	-0.00160028	NA	0.7098	FALSE	TRUE	TRUE	PXvxUA	0.879999	116137	0.996203	0.0106	outcome	TRUE	reported	textfile	10	97877320	0.00474888	9.22e-19	NA	ieu-b-5106	Age at menarche || id:ieu-b-5106	TRUE	reported	igd	2	1	FALSE	78.2197
rs11889802	T	G	T	G	-0.039	0.0193996	NA	0.0979	FALSE	FALSE	FALSE	PXvxUA	0.231071	116137	0.984645	0.0161987	outcome	TRUE	reported	textfile	2	60456933	0.00715237	4.96e-08	NA	ieu-b-5106	Age at menarche || id:ieu-b-5106	TRUE	reported	igd	2	1	TRUE	29.7324
rs12091368	T	C	T	C	0.031	-0.0030005	NA	0.5245	FALSE	FALSE	FALSE	PXvxUA	0.757111	116137	0.993399	0.00970166	outcome	TRUE	reported	textfile	1	199801507	0.0043099	6.35e-13	NA	ieu-b-5106	Age at menarche || id:ieu-b-5106	TRUE	reported	igd	2	1	TRUE	51.7355
rs12168307	G	T	G	T	-0.033	-0.00039992	NA	0.2759	FALSE	FALSE	FALSE	PXvxUA	0.970442	116137	0.994294	0.0107929	outcome	TRUE	reported	textfile	22	31294766	0.00483232	8.55e-12	NA	ieu-b-5106	Age at menarche || id:ieu-b-5106	TRUE	reported	igd	2	1	TRUE	46.6355
rs12514669	C	G	C	G	-0.039	0.00569973	NA	0.2154	FALSE	TRUE	TRUE	PXvxUA	0.629076	116137	0.999134	0.0118	outcome	TRUE	reported	textfile	5	137757571	0.00512544	2.76e-14	NA	ieu-b-5106	Age at menarche || id:ieu-b-5106	TRUE	reported	igd	2	1	FALSE	57.8984
rs12549420	T	G	T	G	0.038	0.00500048	NA	0.2241	FALSE	FALSE	FALSE	PXvxUA	0.681939	108517	0.998498	0.0122017	outcome	TRUE	reported	textfile	8	54024806	0.00528983	6.79e-13	NA	ieu-b-5106	Age at menarche || id:ieu-b-5106	TRUE	reported	igd	2	1	TRUE	51.604
rs12603280	A	G	A	G	-0.035	0.0132005	NA	0.2429	FALSE	FALSE	FALSE	PXvxUA	0.246878	116137	0.978125	0.0113997	outcome	TRUE	reported	textfile	17	6034754	0.00506774	4.97e-12	NA	ieu-b-5106	Age at menarche || id:ieu-b-5106	TRUE	reported	igd	2	1	TRUE	47.6988
rs12663002	T	C	T	C	0.042	0.00760005	NA	0.1286	FALSE	FALSE	FALSE	PXvxUA	0.614762	116137	1	0.0151008	outcome	TRUE	reported	textfile	6	28441634	0.00644149	7.02e-11	NA	ieu-b-5106	Age at menarche || id:ieu-b-5106	TRUE	reported	igd	2	1	TRUE	42.5134
rs13120031	T	C	T	C	0.025	0.0046004	NA	0.3207	FALSE	FALSE	FALSE	PXvxUA	0.655177	116137	0.99586	0.0103014	outcome	TRUE	reported	textfile	4	177465182	0.00448513	2.49e-08	NA	ieu-b-5106	Age at menarche || id:ieu-b-5106	TRUE	reported	igd	2	1	TRUE	31.0692
rs13218577	C	T	C	T	-0.029	-0.00569973	NA	0.3186	FALSE	FALSE	FALSE	PXvxUA	0.587244	116137	0.978069	0.0104999	outcome	TRUE	reported	textfile	6	128328289	0.00489042	3.03e-09	NA	ieu-b-5106	Age at menarche || id:ieu-b-5106	TRUE	reported	igd	2	1	TRUE	35.1644
rs1327938	C	T	C	T	-0.032	0.00710015	NA	0.6509	FALSE	FALSE	FALSE	PXvxUA	0.486386	116137	0.976914	0.0102004	outcome	TRUE	reported	textfile	13	59833252	0.00452734	1.57e-12	NA	ieu-b-5106	Age at menarche || id:ieu-b-5106	TRUE	reported	igd	2	1	TRUE	49.959
rs1356379	T	C	T	C	0.056	0.0130001	NA	0.1146	FALSE	FALSE	FALSE	PXvxUA	0.395498	116137	0.997187	0.0152999	outcome	TRUE	reported	textfile	2	209622211	0.00693298	6.62e-16	NA	ieu-b-5106	Age at menarche || id:ieu-b-5106	TRUE	reported	igd	2	1	TRUE	65.2433
rs1380995	T	A	T	A	0.034	-0.0272999	NA	0.5073	FALSE	TRUE	TRUE	PXvxUA	0.006888	108517	0.995011	0.0101028	outcome	TRUE	reported	textfile	1	72733841	0.00427832	1.91e-15	NA	ieu-b-5106	Age at menarche || id:ieu-b-5106	TRUE	reported	igd	2	1	FALSE	63.1555
rs138625771	C	G	C	G	0.15	0.000699755	NA	0.0225	FALSE	TRUE	TRUE	PXvxUA	0.98332	116137	0.971929	0.0334702	outcome	TRUE	reported	textfile	3	51333959	0.0162183	2.27e-20	NA	ieu-b-5106	Age at menarche || id:ieu-b-5106	TRUE	reported	igd	2	1	FALSE	85.5405
rs141164370	T	C	T	C	0.082	-0.0553003	NA	0.0353	FALSE	FALSE	FALSE	PXvxUA	0.141341	78906	0.863784	0.0375984	outcome	TRUE	reported	textfile	1	151168409	0.014305	9.91e-09	NA	ieu-b-5106	Age at menarche || id:ieu-b-5106	TRUE	reported	igd	2	1	TRUE	32.8588
rs142058842	G	C	G	C	0.071	0.00250012	NA	0.1675	FALSE	TRUE	TRUE	PXvxUA	0.846317	116137	0.998134	0.0128992	outcome	TRUE	reported	textfile	2	156621725	0.00572432	2.51e-35	NA	ieu-b-5106	Age at menarche || id:ieu-b-5106	TRUE	reported	igd	2	1	FALSE	153.84
rs1469039	A	G	A	G	0.042	0.0136001	NA	0.1792	FALSE	FALSE	FALSE	PXvxUA	0.287983	116137	0.958594	0.0127994	outcome	TRUE	reported	textfile	8	140651779	0.00568824	1.54e-13	NA	ieu-b-5106	Age at menarche || id:ieu-b-5106	TRUE	reported	igd	2	1	TRUE	54.5184
rs1512238	G	A	G	A	0.053	0.0137998	NA	0.5787	FALSE	FALSE	FALSE	PXvxUA	0.159059	116137	0.996426	0.00979929	outcome	TRUE	reported	textfile	18	44748467	0.00425286	1.2e-35	NA	ieu-b-5106	Age at menarche || id:ieu-b-5106	TRUE	reported	igd	2	1	TRUE	155.306
rs15671	C	A	C	A	0.024	0.00060018	NA	0.5823	FALSE	FALSE	FALSE	PXvxUA	0.950659	116137	0.995213	0.00969922	outcome	TRUE	reported	textfile	7	94186064	0.00434577	3.34e-08	NA	ieu-b-5106	Age at menarche || id:ieu-b-5106	TRUE	reported	igd	2	1	TRUE	30.4992
rs169080	C	T	C	T	0.029	0.00729958	NA	0.6401	FALSE	FALSE	FALSE	PXvxUA	0.469824	116137	0.988765	0.0100995	outcome	TRUE	reported	textfile	19	4980864	0.00456151	2.05e-10	NA	ieu-b-5106	Age at menarche || id:ieu-b-5106	TRUE	reported	igd	2	1	TRUE	40.4184
rs16918378	C	T	C	T	-0.05	0.00729958	NA	0.1214	FALSE	FALSE	FALSE	PXvxUA	0.624198	116137	0.982454	0.0148999	outcome	TRUE	reported	textfile	8	53877882	0.00666516	6.3e-14	NA	ieu-b-5106	Age at menarche || id:ieu-b-5106	TRUE	reported	igd	2	1	TRUE	56.2754
rs17035311	C	A	C	A	-0.035	0.0185001	NA	0.1462	FALSE	FALSE	FALSE	PXvxUA	0.176873	116137	0.995364	0.0136992	outcome	TRUE	reported	textfile	4	106066293	0.0059915	5.17e-09	NA	ieu-b-5106	Age at menarche || id:ieu-b-5106	TRUE	reported	igd	2	1	TRUE	34.1244
rs17270153	G	A	G	A	0.059	0.0156001	NA	0.0968	FALSE	FALSE	FALSE	PXvxUA	0.341475	116137	0.997303	0.0163994	outcome	TRUE	reported	textfile	15	60749843	0.00717098	1.91e-16	NA	ieu-b-5106	Age at menarche || id:ieu-b-5106	TRUE	reported	igd	2	1	TRUE	67.6935
rs17328643	G	T	G	T	0.041	0.0112996	NA	0.1049	FALSE	FALSE	FALSE	PXvxUA	0.474497	116137	0.998026	0.0157996	outcome	TRUE	reported	textfile	2	153529785	0.00710023	7.72e-09	NA	ieu-b-5106	Age at menarche || id:ieu-b-5106	TRUE	reported	igd	2	1	TRUE	33.3444
rs17449243	C	T	C	T	0.049	0.0139995	NA	0.1495	FALSE	FALSE	FALSE	PXvxUA	0.37253	101693	1	0.015699	outcome	TRUE	reported	textfile	1	21174429	0.00687581	1.03e-12	NA	ieu-b-5106	Age at menarche || id:ieu-b-5106	TRUE	reported	igd	2	1	TRUE	50.786
rs1925047	C	A	C	A	0.034	0.00790012	NA	0.6802	FALSE	FALSE	FALSE	PXvxUA	0.447485	116137	0.992665	0.0104002	outcome	TRUE	reported	textfile	13	74600274	0.00457928	1.13e-13	NA	ieu-b-5106	Age at menarche || id:ieu-b-5106	TRUE	reported	igd	2	1	TRUE	55.1269
rs1984870	T	G	T	G	0.042	-0.0067004	NA	0.4757	FALSE	FALSE	FALSE	PXvxUA	0.489748	116137	0.97423	0.00970074	outcome	TRUE	reported	textfile	3	24715135	0.00444562	3.47e-21	NA	ieu-b-5106	Age at menarche || id:ieu-b-5106	TRUE	reported	igd	2	1	TRUE	89.2553
rs1994234	G	A	G	A	0.033	0.0128998	NA	0.6113	FALSE	FALSE	FALSE	PXvxUA	0.192537	116137	0.989593	0.00989927	outcome	TRUE	reported	textfile	17	53229345	0.00439214	5.76e-14	NA	ieu-b-5106	Age at menarche || id:ieu-b-5106	TRUE	reported	igd	2	1	TRUE	56.4515
rs2042067	C	T	C	T	0.028	-0.0121005	NA	0.4439	FALSE	FALSE	FALSE	PXvxUA	0.212214	116137	0.99771	0.00969979	outcome	TRUE	reported	textfile	7	132651302	0.00428765	6.56e-11	NA	ieu-b-5106	Age at menarche || id:ieu-b-5106	TRUE	reported	igd	2	1	TRUE	42.6459
rs2167378	T	C	T	C	-0.04	0.0100998	NA	0.4353	FALSE	FALSE	FALSE	PXvxUA	0.302699	116137	0.998051	0.00979935	outcome	TRUE	reported	textfile	2	200045258	0.00428684	1.05e-20	NA	ieu-b-5106	Age at menarche || id:ieu-b-5106	TRUE	reported	igd	2	1	TRUE	87.0654
rs2236129	G	C	G	C	-0.044	-0.00359951	NA	0.0827	FALSE	TRUE	TRUE	PXvxUA	0.838815	116137	0.994129	0.0176959	outcome	TRUE	reported	textfile	1	41617914	0.00789971	2.55e-08	NA	ieu-b-5106	Age at menarche || id:ieu-b-5106	TRUE	reported	igd	2	1	FALSE	31.0229
rs2267812	C	A	C	A	-0.041	0.0226997	NA	0.2065	FALSE	FALSE	FALSE	PXvxUA	0.078461	108517	0.991162	0.0128999	outcome	TRUE	reported	textfile	7	74138121	0.00557234	1.87e-13	NA	ieu-b-5106	Age at menarche || id:ieu-b-5106	TRUE	reported	igd	2	1	TRUE	54.1368
rs2300922	T	C	T	C	0.043	-0.0118004	NA	0.4193	FALSE	FALSE	FALSE	PXvxUA	0.233264	116137	0.99745	0.00989968	outcome	TRUE	reported	textfile	3	185651469	0.00431533	2.18e-23	NA	ieu-b-5106	Age at menarche || id:ieu-b-5106	TRUE	reported	igd	2	1	TRUE	99.2908
rs2301597	C	T	C	T	0.025	-0.0145004	NA	0.5722	FALSE	FALSE	FALSE	PXvxUA	0.134937	116137	0.997736	0.0096998	outcome	TRUE	reported	textfile	17	43173273	0.00435228	9.24e-09	NA	ieu-b-5106	Age at menarche || id:ieu-b-5106	TRUE	reported	igd	2	1	TRUE	32.9949
rs240788	G	T	G	T	-0.028	0.00250012	NA	0.5862	FALSE	FALSE	FALSE	PXvxUA	0.811797	108517	1	0.0104999	outcome	TRUE	reported	textfile	6	100984106	0.00437063	1.49e-10	NA	ieu-b-5106	Age at menarche || id:ieu-b-5106	TRUE	reported	igd	2	1	TRUE	41.0419
rs247520	C	T	C	T	-0.038	-0.00209979	NA	0.237	FALSE	FALSE	FALSE	PXvxUA	0.853831	116137	0.972191	0.0113975	outcome	TRUE	reported	textfile	5	110876057	0.00512871	1.27e-13	NA	ieu-b-5106	Age at menarche || id:ieu-b-5106	TRUE	reported	igd	2	1	TRUE	54.8973
rs2548459	C	T	C	T	0.024	-0.00799991	NA	0.4941	FALSE	FALSE	FALSE	PXvxUA	0.409512	116137	0.999045	0.00969977	outcome	TRUE	reported	textfile	19	49209339	0.00437404	4.09e-08	NA	ieu-b-5106	Age at menarche || id:ieu-b-5106	TRUE	reported	igd	2	1	TRUE	30.1063
rs2625387	A	G	A	G	0.029	-0.0151999	NA	0.6218	FALSE	FALSE	FALSE	PXvxUA	0.128495	116137	0.994883	0.00999954	outcome	TRUE	reported	textfile	11	43613426	0.00446456	8.27e-11	NA	ieu-b-5106	Age at menarche || id:ieu-b-5106	TRUE	reported	igd	2	1	TRUE	42.1928
rs2688327	A	T	A	T	-0.033	-0.0047995	NA	0.7127	FALSE	TRUE	TRUE	PXvxUA	0.653736	116137	0.989579	0.0106994	outcome	TRUE	reported	textfile	8	3768344	0.00470584	2.34e-12	NA	ieu-b-5106	Age at menarche || id:ieu-b-5106	TRUE	reported	igd	2	1	FALSE	49.176
rs2723065	G	A	G	A	0.025	0.000900405	NA	0.3823	FALSE	FALSE	FALSE	PXvxUA	0.927543	116137	1	0.00990147	outcome	TRUE	reported	textfile	2	65279414	0.00431781	7.04e-09	NA	ieu-b-5106	Age at menarche || id:ieu-b-5106	TRUE	reported	igd	2	1	TRUE	33.5238
rs2724961	C	T	C	T	0.048	-0.002	NA	0.5226	FALSE	FALSE	FALSE	PXvxUA	0.836631	116137	0.990344	0.00969909	outcome	TRUE	reported	textfile	8	4560227	0.00428696	4.23e-29	NA	ieu-b-5106	Age at menarche || id:ieu-b-5106	TRUE	reported	igd	2	1	TRUE	125.367
rs2744688	A	G	A	G	-0.033	-0.0180998	NA	0.8433	FALSE	FALSE	FALSE	PXvxUA	0.173519	116137	1	0.0132991	outcome	TRUE	reported	textfile	1	14138493	0.00602221	4.26e-08	NA	ieu-b-5106	Age at menarche || id:ieu-b-5106	TRUE	reported	igd	2	1	TRUE	30.0273
rs2770957	G	C	G	C	-0.034	-0.0346004	NA	0.2178	FALSE	TRUE	TRUE	PXvxUA	0.003376	116137	1	0.011804	outcome	TRUE	reported	textfile	5	180656734	0.0051997	6.2e-11	NA	ieu-b-5106	Age at menarche || id:ieu-b-5106	TRUE	reported	igd	2	1	FALSE	42.7564
rs2783994	A	G	A	G	-0.03	0.00340021	NA	0.6491	FALSE	FALSE	FALSE	PXvxUA	0.736398	116137	0.983219	0.0101008	outcome	TRUE	reported	textfile	9	1676170	0.0044731	1.99e-11	NA	ieu-b-5106	Age at menarche || id:ieu-b-5106	TRUE	reported	igd	2	1	TRUE	44.9806
rs2798224	A	G	A	G	0.028	0.00249987	NA	0.5569	FALSE	FALSE	FALSE	PXvxUA	0.796607	116137	0.995765	0.00969918	outcome	TRUE	reported	textfile	4	3267668	0.00424075	4.04e-11	NA	ieu-b-5106	Age at menarche || id:ieu-b-5106	TRUE	reported	igd	2	1	TRUE	43.5944
rs2836950	G	C	G	C	-0.032	0.0255004	NA	0.3726	FALSE	TRUE	TRUE	PXvxUA	0.01079	116137	1	0.0100024	outcome	TRUE	reported	textfile	21	40604429	0.00445838	7.1e-13	NA	ieu-b-5106	Age at menarche || id:ieu-b-5106	TRUE	reported	igd	2	1	FALSE	51.5164
rs28374463	C	A	C	A	0.029	-0.00610036	NA	0.3733	FALSE	FALSE	FALSE	PXvxUA	0.564987	103298	0.997764	0.010601	outcome	TRUE	reported	textfile	15	83299364	0.00431965	1.9e-11	NA	ieu-b-5106	Age at menarche || id:ieu-b-5106	TRUE	reported	igd	2	1	TRUE	45.0712
rs28532925	G	A	G	A	-0.043	0.0239997	NA	0.1326	FALSE	FALSE	FALSE	PXvxUA	0.114336	108517	0.991053	0.0151993	outcome	TRUE	reported	textfile	15	24540383	0.00747216	8.68e-09	NA	ieu-b-5106	Age at menarche || id:ieu-b-5106	TRUE	reported	igd	2	1	TRUE	33.1165
rs2999049	C	T	C	T	0.033	-0.0216998	NA	0.2725	FALSE	FALSE	FALSE	PXvxUA	0.044523	116137	0.9984	0.0108006	outcome	TRUE	reported	textfile	3	127878817	0.00472838	2.97e-12	NA	ieu-b-5106	Age at menarche || id:ieu-b-5106	TRUE	reported	igd	2	1	TRUE	48.7083
rs302719	G	T	G	T	0.028	-0.0118999	NA	0.3338	FALSE	FALSE	FALSE	PXvxUA	0.243316	116137	0.994795	0.0101993	outcome	TRUE	reported	textfile	1	8490320	0.00466256	1.91e-09	NA	ieu-b-5106	Age at menarche || id:ieu-b-5106	TRUE	reported	igd	2	1	TRUE	36.0634
rs3113862	G	A	G	A	0.037	0.00339977	NA	0.3989	FALSE	FALSE	FALSE	PXvxUA	0.731277	116137	0.999764	0.00989954	outcome	TRUE	reported	textfile	4	95143122	0.00432198	1.12e-17	NA	ieu-b-5106	Age at menarche || id:ieu-b-5106	TRUE	reported	igd	2	1	TRUE	73.2889
rs34415424	C	T	C	T	-0.028	0.00859987	NA	0.282	FALSE	FALSE	FALSE	PXvxUA	0.480867	101693	0.974099	0.0122	outcome	TRUE	reported	textfile	8	4845681	0.00489575	1.07e-08	NA	ieu-b-5106	Age at menarche || id:ieu-b-5106	TRUE	reported	igd	2	1	TRUE	32.7098
rs34635213	G	A	G	A	0.042	-0.0258997	NA	0.1496	FALSE	FALSE	FALSE	PXvxUA	0.060551	116137	0.994312	0.0138002	outcome	TRUE	reported	textfile	2	61612865	0.00619559	1.21e-11	NA	ieu-b-5106	Age at menarche || id:ieu-b-5106	TRUE	reported	igd	2	1	TRUE	45.955
rs35330978	T	C	T	C	-0.042	0.0118999	NA	0.321	FALSE	FALSE	FALSE	PXvxUA	0.261562	116137	0.984148	0.0105993	outcome	TRUE	reported	textfile	16	29880874	0.00492272	1.44e-17	NA	ieu-b-5106	Age at menarche || id:ieu-b-5106	TRUE	reported	igd	2	1	TRUE	72.7928
rs3733632	G	A	G	A	0.054	0.0193001	NA	0.1564	FALSE	FALSE	FALSE	PXvxUA	0.143688	116137	0.989749	0.0131994	outcome	TRUE	reported	textfile	4	104640935	0.0057903	1.1e-20	NA	ieu-b-5106	Age at menarche || id:ieu-b-5106	TRUE	reported	igd	2	1	TRUE	86.9732
rs3767357	G	A	G	A	-0.08	0.00419981	NA	0.1272	FALSE	FALSE	FALSE	PXvxUA	0.77054	116137	0.99931	0.0143992	outcome	TRUE	reported	textfile	1	165403451	0.00631151	8.11e-37	NA	ieu-b-5106	Age at menarche || id:ieu-b-5106	TRUE	reported	igd	2	1	TRUE	160.662
rs3943166	C	A	C	A	0.027	-0.00509997	NA	0.6197	FALSE	FALSE	FALSE	PXvxUA	0.610068	116137	0.999281	0.0100004	outcome	TRUE	reported	textfile	6	76929564	0.00453492	2.62e-09	NA	ieu-b-5106	Age at menarche || id:ieu-b-5106	TRUE	reported	igd	2	1	TRUE	35.4477
rs395962	G	T	G	T	-0.12	-0.00679983	NA	0.6782	FALSE	FALSE	FALSE	PXvxUA	0.509139	116137	0.997228	0.0103	outcome	TRUE	reported	textfile	6	105397418	0.00447146	1.2e-158	NA	ieu-b-5106	Age at menarche || id:ieu-b-5106	TRUE	reported	igd	2	1	TRUE	720.218
rs4363822	G	A	G	A	-0.042	0.00260038	NA	0.6055	FALSE	FALSE	FALSE	PXvxUA	0.792833	116137	0.99718	0.00990116	outcome	TRUE	reported	textfile	15	67992583	0.00426456	6.95e-23	NA	ieu-b-5106	Age at menarche || id:ieu-b-5106	TRUE	reported	igd	2	1	TRUE	96.9952
rs437836	C	T	C	T	-0.035	0.00360047	NA	0.836	FALSE	FALSE	FALSE	PXvxUA	0.781835	116137	0.996044	0.0130015	outcome	TRUE	reported	textfile	5	156715068	0.00574042	1.08e-09	NA	ieu-b-5106	Age at menarche || id:ieu-b-5106	TRUE	reported	igd	2	1	TRUE	37.1748
rs4483850	T	A	T	A	0.025	-0.0255995	NA	0.5021	FALSE	TRUE	TRUE	PXvxUA	0.008327	116137	0.998687	0.00970224	outcome	TRUE	reported	textfile	16	20375776	0.00427287	4.89e-09	NA	ieu-b-5106	Age at menarche || id:ieu-b-5106	TRUE	reported	igd	2	1	FALSE	34.2327
rs4561063	G	T	G	T	-0.033	-0.00669951	NA	0.5443	FALSE	FALSE	FALSE	PXvxUA	0.494189	116137	0.994905	0.00979945	outcome	TRUE	reported	textfile	1	102520898	0.00437618	4.67e-14	NA	ieu-b-5106	Age at menarche || id:ieu-b-5106	TRUE	reported	igd	2	1	TRUE	56.864
rs4739183	T	C	T	C	-0.027	0.00949973	NA	0.6064	FALSE	FALSE	FALSE	PXvxUA	0.33724	116137	0.997759	0.00989934	outcome	TRUE	reported	textfile	8	78854425	0.00448125	1.69e-09	NA	ieu-b-5106	Age at menarche || id:ieu-b-5106	TRUE	reported	igd	2	1	TRUE	36.3019
rs4804025	A	G	A	G	-0.044	0.0177996	NA	0.7101	FALSE	FALSE	FALSE	PXvxUA	0.096196	116137	0.9969	0.0106996	outcome	TRUE	reported	textfile	19	47609223	0.0047003	7.89e-21	NA	ieu-b-5106	Age at menarche || id:ieu-b-5106	TRUE	reported	igd	2	1	TRUE	87.6303
rs4897178	G	T	G	T	-0.04	-0.00329955	NA	0.4623	FALSE	FALSE	FALSE	PXvxUA	0.799607	78906	0.997643	0.0129977	outcome	TRUE	reported	textfile	6	126727908	0.00437731	6.36e-20	NA	ieu-b-5106	Age at menarche || id:ieu-b-5106	TRUE	reported	igd	2	1	TRUE	83.5036
rs4945266	G	A	G	A	0.045	0.00999983	NA	0.1593	FALSE	FALSE	FALSE	PXvxUA	0.448706	116137	0.997333	0.0131998	outcome	TRUE	reported	textfile	11	78027488	0.00586471	1.68e-14	NA	ieu-b-5106	Age at menarche || id:ieu-b-5106	TRUE	reported	igd	2	1	TRUE	58.8751
rs4951261	C	A	C	A	-0.025	-0.00019998	NA	0.3886	FALSE	FALSE	FALSE	PXvxUA	0.983874	116137	1	0.00989397	outcome	TRUE	reported	textfile	1	205717823	0.00432133	7.24e-09	NA	ieu-b-5106	Age at menarche || id:ieu-b-5106	TRUE	reported	igd	2	1	TRUE	33.4692
rs55680968	G	A	G	A	0.046	0.0140999	NA	0.0724	FALSE	FALSE	FALSE	PXvxUA	0.450844	116137	0.999674	0.0187	outcome	TRUE	reported	textfile	17	7774047	0.00835952	3.74e-08	NA	ieu-b-5106	Age at menarche || id:ieu-b-5106	TRUE	reported	igd	2	1	TRUE	30.2798
rs56289648	A	G	A	G	0.027	0.0160997	NA	0.5358	FALSE	FALSE	FALSE	PXvxUA	0.121589	108517	0.980497	0.0103994	outcome	TRUE	reported	textfile	19	1861023	0.00439129	7.82e-10	NA	ieu-b-5106	Age at menarche || id:ieu-b-5106	TRUE	reported	igd	2	1	TRUE	37.8045
rs5749998	T	A	T	A	-0.027	-0.0192996	NA	0.5058	FALSE	TRUE	TRUE	PXvxUA	0.044401	116137	0.999858	0.00960041	outcome	TRUE	reported	textfile	22	22162374	0.00420393	1.34e-10	NA	ieu-b-5106	Age at menarche || id:ieu-b-5106	TRUE	reported	igd	2	1	FALSE	41.2493
rs582780	G	A	G	A	-0.025	0.0118004	NA	0.4189	FALSE	FALSE	FALSE	PXvxUA	0.233264	116137	0.976872	0.00989968	outcome	TRUE	reported	textfile	3	172121443	0.00451522	3.08e-08	NA	ieu-b-5106	Age at menarche || id:ieu-b-5106	TRUE	reported	igd	2	1	TRUE	30.6565
rs59072247	T	C	T	C	0.11	0.0202996	NA	0.028	FALSE	FALSE	FALSE	PXvxUA	0.49284	116137	0.981267	0.0295999	outcome	TRUE	reported	textfile	2	73536689	0.013221	8.79e-17	NA	ieu-b-5106	Age at menarche || id:ieu-b-5106	TRUE	reported	igd	2	1	TRUE	69.224
rs59086897	A	T	A	T	-0.029	-0.00689975	NA	0.4747	FALSE	TRUE	TRUE	PXvxUA	0.476879	116137	0.997358	0.00969977	outcome	TRUE	reported	textfile	2	25145173	0.00448115	9.7e-11	NA	ieu-b-5106	Age at menarche || id:ieu-b-5106	TRUE	reported	igd	2	1	FALSE	41.881
rs60021783	A	T	A	T	0.036	-0.0251999	NA	0.2149	FALSE	TRUE	TRUE	PXvxUA	0.03127	116137	0.991891	0.0117012	outcome	TRUE	reported	textfile	19	18819060	0.00526646	8.16e-12	NA	ieu-b-5106	Age at menarche || id:ieu-b-5106	TRUE	reported	igd	2	1	FALSE	46.7269
rs60024815	T	A	T	A	-0.031	0.00840018	NA	0.2624	FALSE	TRUE	TRUE	PXvxUA	0.449196	116137	0.999569	0.0111003	outcome	TRUE	reported	textfile	17	78779664	0.0050286	7.06e-10	NA	ieu-b-5106	Age at menarche || id:ieu-b-5106	TRUE	reported	igd	2	1	FALSE	38.004
rs6011149	A	G	A	G	0.025	-0.0192001	NA	0.3639	FALSE	FALSE	FALSE	PXvxUA	0.059796	116137	0.998214	0.0102004	outcome	TRUE	reported	textfile	20	62443239	0.00448681	2.52e-08	NA	ieu-b-5106	Age at menarche || id:ieu-b-5106	TRUE	reported	igd	2	1	TRUE	31.0459
rs6027163	A	G	A	G	0.035	-0.00439966	NA	0.2407	FALSE	FALSE	FALSE	PXvxUA	0.697005	116137	0.99107	0.0112995	outcome	TRUE	reported	textfile	20	37297776	0.00515053	1.08e-11	NA	ieu-b-5106	Age at menarche || id:ieu-b-5106	TRUE	reported	igd	2	1	TRUE	46.1777
rs610445	G	C	G	C	0.03	0.00439966	NA	0.7599	FALSE	TRUE	TRUE	PXvxUA	0.697005	116137	0.99438	0.0112995	outcome	TRUE	reported	textfile	19	7891514	0.00516664	6.38e-09	NA	ieu-b-5106	Age at menarche || id:ieu-b-5106	TRUE	reported	igd	2	1	FALSE	33.7152
rs61846901	T	C	T	C	-0.027	0.00500048	NA	0.3202	FALSE	FALSE	FALSE	PXvxUA	0.627383	116137	0.998083	0.0103015	outcome	TRUE	reported	textfile	10	51056858	0.00470763	9.73e-09	NA	ieu-b-5106	Age at menarche || id:ieu-b-5106	TRUE	reported	igd	2	1	TRUE	32.8945
rs6185	G	C	G	C	0.029	-0.0189003	NA	0.2571	FALSE	TRUE	TRUE	PXvxUA	0.109212	108517	1	0.0117998	outcome	TRUE	reported	textfile	8	25280800	0.00485748	2.37e-09	NA	ieu-b-5106	Age at menarche || id:ieu-b-5106	TRUE	reported	igd	2	1	FALSE	35.643
rs62229372	T	C	T	C	0.046	-0.00170045	NA	0.1293	FALSE	FALSE	FALSE	PXvxUA	0.914294	108517	0.980752	0.0157999	outcome	TRUE	reported	textfile	21	37692507	0.00679266	1.27e-11	NA	ieu-b-5106	Age at menarche || id:ieu-b-5106	TRUE	reported	igd	2	1	TRUE	45.8602
rs62316795	A	C	A	C	0.038	-0.00229964	NA	0.2012	FALSE	FALSE	FALSE	PXvxUA	0.858473	108517	0.993589	0.0128963	outcome	TRUE	reported	textfile	4	132621869	0.00582316	6.77e-11	NA	ieu-b-5106	Age at menarche || id:ieu-b-5106	TRUE	reported	igd	2	1	TRUE	42.5843
rs62379978	G	T	G	T	0.065	-0.0010005	NA	0.1581	FALSE	FALSE	FALSE	PXvxUA	0.940931	116137	0.97528	0.0135021	outcome	TRUE	reported	textfile	5	133915969	0.00609085	1.38e-26	NA	ieu-b-5106	Age at menarche || id:ieu-b-5106	TRUE	reported	igd	2	1	TRUE	113.886
rs62414763	C	G	C	G	0.032	-0.000700245	NA	0.3624	FALSE	TRUE	TRUE	PXvxUA	0.944173	116137	0.997536	0.00999979	outcome	TRUE	reported	textfile	6	76449917	0.00437414	2.56e-13	NA	ieu-b-5106	Age at menarche || id:ieu-b-5106	TRUE	reported	igd	2	1	FALSE	53.5198
rs6560193	T	C	T	C	0.024	0.00560029	NA	0.5036	FALSE	FALSE	FALSE	PXvxUA	0.559684	116137	0.995282	0.00960086	outcome	TRUE	reported	textfile	9	73888674	0.00419867	1.09e-08	NA	ieu-b-5106	Age at menarche || id:ieu-b-5106	TRUE	reported	igd	2	1	TRUE	32.6738
rs6597884	C	T	C	T	0.028	0.00750006	NA	0.4141	FALSE	FALSE	FALSE	PXvxUA	0.470819	108517	0.991239	0.0104002	outcome	TRUE	reported	textfile	10	126851174	0.00425253	4.57e-11	NA	ieu-b-5106	Age at menarche || id:ieu-b-5106	TRUE	reported	igd	2	1	TRUE	43.3532
rs66752974	A	C	A	C	0.038	0.0141997	NA	0.1658	FALSE	FALSE	FALSE	PXvxUA	0.274671	116137	0.993372	0.012999	outcome	TRUE	reported	textfile	3	137057630	0.00572779	3.26e-11	NA	ieu-b-5106	Age at menarche || id:ieu-b-5106	TRUE	reported	igd	2	1	TRUE	44.0142
rs6704684	A	G	A	G	0.071	0.00039992	NA	0.1745	FALSE	FALSE	FALSE	PXvxUA	0.975058	116137	0.994722	0.0127912	outcome	TRUE	reported	textfile	2	56596394	0.00565576	3.8e-36	NA	ieu-b-5106	Age at menarche || id:ieu-b-5106	TRUE	reported	igd	2	1	TRUE	157.592
rs67103685	C	T	C	T	-0.032	0.0212001	NA	0.2604	FALSE	FALSE	FALSE	PXvxUA	0.058385	116137	0.996955	0.0112004	outcome	TRUE	reported	textfile	2	199742271	0.00516905	5.99e-10	NA	ieu-b-5106	Age at menarche || id:ieu-b-5106	TRUE	reported	igd	2	1	TRUE	38.3247
rs6714523	A	G	A	G	-0.047	0.0173005	NA	0.1199	FALSE	FALSE	FALSE	PXvxUA	0.245583	116137	0.99522	0.0148995	outcome	TRUE	reported	textfile	2	203235139	0.00663181	1.37e-12	NA	ieu-b-5106	Age at menarche || id:ieu-b-5106	TRUE	reported	igd	2	1	TRUE	50.2263
rs6864818	C	T	C	T	-0.037	-0.0111002	NA	0.7845	FALSE	FALSE	FALSE	PXvxUA	0.346852	116137	0.995255	0.0117997	outcome	TRUE	reported	textfile	5	168734867	0.00515077	6.8e-13	NA	ieu-b-5106	Age at menarche || id:ieu-b-5106	TRUE	reported	igd	2	1	TRUE	51.6011
rs6901192	G	C	G	C	-0.038	0.00250012	NA	0.2122	FALSE	TRUE	TRUE	PXvxUA	0.832199	116137	0.998806	0.0117996	outcome	TRUE	reported	textfile	6	56862310	0.00520455	2.85e-13	NA	ieu-b-5106	Age at menarche || id:ieu-b-5106	TRUE	reported	igd	2	1	FALSE	53.309
rs6931884	T	C	T	C	0.061	-0.0217999	NA	0.1258	FALSE	FALSE	FALSE	PXvxUA	0.13538	116137	0.989675	0.0145993	outcome	TRUE	reported	textfile	6	100158873	0.00628921	3.04e-22	NA	ieu-b-5106	Age at menarche || id:ieu-b-5106	TRUE	reported	igd	2	1	TRUE	94.0735
rs6933660	A	C	A	C	-0.033	0.0147004	NA	0.3077	FALSE	FALSE	FALSE	PXvxUA	0.16149	116137	0.993036	0.0104997	outcome	TRUE	reported	textfile	6	151803754	0.00454674	3.93e-13	NA	ieu-b-5106	Age at menarche || id:ieu-b-5106	TRUE	reported	igd	2	1	TRUE	52.6778
rs6968642	T	C	T	C	-0.026	0.00329955	NA	0.4102	FALSE	FALSE	FALSE	PXvxUA	0.736322	116137	0.985864	0.00979886	outcome	TRUE	reported	textfile	7	93312679	0.00440177	3.49e-09	NA	ieu-b-5106	Age at menarche || id:ieu-b-5106	TRUE	reported	igd	2	1	TRUE	34.8893
rs7077302	G	C	G	C	-0.05	0.0149005	NA	0.92	FALSE	TRUE	TRUE	PXvxUA	0.432914	108517	0.993495	0.0190005	outcome	TRUE	reported	textfile	10	123676662	0.00786925	2.1e-10	NA	ieu-b-5106	Age at menarche || id:ieu-b-5106	TRUE	reported	igd	2	1	FALSE	40.3714
rs7114175	T	A	T	A	0.06	-0.00870005	NA	0.5034	FALSE	TRUE	TRUE	PXvxUA	0.364789	116137	0.988547	0.00959976	outcome	TRUE	reported	textfile	11	122813983	0.00419292	1.9e-46	NA	ieu-b-5106	Age at menarche || id:ieu-b-5106	TRUE	reported	igd	2	1	FALSE	204.771
rs7144872	T	C	T	C	-0.031	0.00310019	NA	0.6658	FALSE	FALSE	FALSE	PXvxUA	0.763437	116137	0.997249	0.0103006	outcome	TRUE	reported	textfile	14	93920422	0.00457611	1.25e-11	NA	ieu-b-5106	Age at menarche || id:ieu-b-5106	TRUE	reported	igd	2	1	TRUE	45.8913
rs7178532	A	G	A	G	0.048	-0.00220042	NA	0.6852	FALSE	FALSE	FALSE	PXvxUA	0.842874	108517	0.996728	0.011101	outcome	TRUE	reported	textfile	15	23794517	0.00461203	2.29e-25	NA	ieu-b-5106	Age at menarche || id:ieu-b-5106	TRUE	reported	igd	2	1	TRUE	108.317
rs7256078	T	C	T	C	0.046	-0.00840018	NA	0.4765	FALSE	FALSE	FALSE	PXvxUA	0.518191	78906	0.993492	0.0130006	outcome	TRUE	reported	textfile	19	10006795	0.00436634	5.95e-26	NA	ieu-b-5106	Age at menarche || id:ieu-b-5106	TRUE	reported	igd	2	1	TRUE	110.989
rs7273470	C	G	C	G	0.031	0.000499875	NA	0.2323	FALSE	TRUE	TRUE	PXvxUA	0.965001	116137	0.99747	0.0113922	outcome	TRUE	reported	textfile	20	33456921	0.00499031	5.23e-10	NA	ieu-b-5106	Age at menarche || id:ieu-b-5106	TRUE	reported	igd	2	1	FALSE	38.5894
rs72768041	A	T	A	T	-0.074	-0.0230005	NA	0.0366	FALSE	TRUE	TRUE	PXvxUA	0.397774	116137	0.928293	0.0272001	outcome	TRUE	reported	textfile	1	241795639	0.0130784	1.53e-08	NA	ieu-b-5106	Age at menarche || id:ieu-b-5106	TRUE	reported	igd	2	1	FALSE	32.0151
rs73035994	C	T	C	T	0.1	0.0166997	NA	0.0315	FALSE	FALSE	FALSE	PXvxUA	0.559291	116137	0.985239	0.0286005	outcome	TRUE	reported	textfile	3	24206463	0.0127825	5.15e-15	NA	ieu-b-5106	Age at menarche || id:ieu-b-5106	TRUE	reported	igd	2	1	TRUE	61.2024
rs732898	A	G	A	G	0.051	0.00870005	NA	0.7276	FALSE	FALSE	FALSE	PXvxUA	0.457127	108517	0.978044	0.0117001	outcome	TRUE	reported	textfile	14	100794126	0.00520085	1.06e-22	NA	ieu-b-5106	Age at menarche || id:ieu-b-5106	TRUE	reported	igd	2	1	TRUE	96.1594
rs7478970	A	G	A	G	-0.032	0.0169004	NA	0.2192	FALSE	FALSE	FALSE	PXvxUA	0.148593	116137	0.988101	0.0116997	outcome	TRUE	reported	textfile	11	29118542	0.00528646	1.42e-09	NA	ieu-b-5106	Age at menarche || id:ieu-b-5106	TRUE	reported	igd	2	1	TRUE	36.6412
rs752278	A	G	A	G	-0.04	0.00159972	NA	0.416	FALSE	FALSE	FALSE	PXvxUA	0.871588	116137	0.970202	0.0098967	outcome	TRUE	reported	textfile	15	89037134	0.0043193	2.03e-20	NA	ieu-b-5106	Age at menarche || id:ieu-b-5106	TRUE	reported	igd	2	1	TRUE	85.7617
rs7605368	A	G	A	G	-0.028	0.00919955	NA	0.2164	FALSE	FALSE	FALSE	PXvxUA	0.431675	116137	0.995072	0.0116994	outcome	TRUE	reported	textfile	2	42984340	0.00511955	4.52e-08	NA	ieu-b-5106	Age at menarche || id:ieu-b-5106	TRUE	reported	igd	2	1	TRUE	29.9125
rs7628689	G	A	G	A	-0.035	0.0127003	NA	0.8523	FALSE	FALSE	FALSE	PXvxUA	0.357406	116137	0.998091	0.0137999	outcome	TRUE	reported	textfile	3	88216647	0.00594939	4.03e-09	NA	ieu-b-5106	Age at menarche || id:ieu-b-5106	TRUE	reported	igd	2	1	TRUE	34.6092
rs7644997	G	A	G	A	-0.046	0.0137998	NA	0.9064	FALSE	FALSE	FALSE	PXvxUA	0.405783	116137	0.999495	0.0165995	outcome	TRUE	reported	textfile	3	114594882	0.0073492	3.87e-10	NA	ieu-b-5106	Age at menarche || id:ieu-b-5106	TRUE	reported	igd	2	1	TRUE	39.1774
rs7678293	G	A	G	A	0.037	-0.00039992	NA	0.7427	FALSE	FALSE	FALSE	PXvxUA	0.970979	116137	0.995943	0.0109927	outcome	TRUE	reported	textfile	4	28742169	0.00482257	1.69e-14	NA	ieu-b-5106	Age at menarche || id:ieu-b-5106	TRUE	reported	igd	2	1	TRUE	58.8635
rs7738950	G	A	G	A	-0.04	0.0126	NA	0.2138	FALSE	FALSE	FALSE	PXvxUA	0.425176	78906	0.998317	0.0158	outcome	TRUE	reported	textfile	6	77741872	0.0052322	2.09e-14	NA	ieu-b-5106	Age at menarche || id:ieu-b-5106	TRUE	reported	igd	2	1	TRUE	58.4455
rs77530428	G	A	G	A	0.12	0.0490999	NA	0.0144	FALSE	FALSE	FALSE	PXvxUA	0.238984	116137	0.95959	0.0416974	outcome	TRUE	reported	textfile	12	17126283	0.0180597	3.04e-11	NA	ieu-b-5106	Age at menarche || id:ieu-b-5106	TRUE	reported	igd	2	1	TRUE	44.1511
rs77601667	C	G	C	G	0.034	0.00110039	NA	0.1644	FALSE	TRUE	TRUE	PXvxUA	0.932545	116137	0.997447	0.0130004	outcome	TRUE	reported	textfile	3	132556373	0.00596371	1.19e-08	NA	ieu-b-5106	Age at menarche || id:ieu-b-5106	TRUE	reported	igd	2	1	FALSE	32.5031
rs77848509	T	G	T	G	0.045	0.0234001	NA	0.0768	FALSE	FALSE	FALSE	PXvxUA	0.203437	116137	0.952719	0.0183989	outcome	TRUE	reported	textfile	14	101114062	0.00821947	4.38e-08	NA	ieu-b-5106	Age at menarche || id:ieu-b-5106	TRUE	reported	igd	2	1	TRUE	29.9735
rs7821178	A	C	A	C	-0.042	0.0168001	NA	0.3363	FALSE	FALSE	FALSE	PXvxUA	0.1198	103298	1	0.0107997	outcome	TRUE	reported	textfile	8	78093837	0.0045007	1.04e-20	NA	ieu-b-5106	Age at menarche || id:ieu-b-5106	TRUE	reported	igd	2	1	TRUE	87.084
rs7852169	G	C	G	C	0.1	0.00119972	NA	0.0851	FALSE	TRUE	TRUE	PXvxUA	0.94468	116137	0.995154	0.0172898	outcome	TRUE	reported	textfile	9	114318394	0.00758969	1.21e-39	NA	ieu-b-5106	Age at menarche || id:ieu-b-5106	TRUE	reported	igd	2	1	FALSE	173.601
rs7864983	A	G	A	G	-0.032	-0.0120999	NA	0.3733	FALSE	FALSE	FALSE	PXvxUA	0.22625	116137	0.998917	0.0099993	outcome	TRUE	reported	textfile	9	83285190	0.00444373	5.97e-13	NA	ieu-b-5106	Age at menarche || id:ieu-b-5106	TRUE	reported	igd	2	1	TRUE	51.8567
rs794361	A	T	A	T	0.027	-0.0233996	NA	0.4502	FALSE	TRUE	TRUE	PXvxUA	0.047374	94073	0.953659	0.0118005	outcome	TRUE	reported	textfile	7	75191602	0.00443462	1.14e-09	NA	ieu-b-5106	Age at menarche || id:ieu-b-5106	TRUE	reported	igd	2	1	FALSE	37.0693
rs7979001	A	G	A	G	0.024	-0.00250012	NA	0.5079	FALSE	FALSE	FALSE	PXvxUA	0.794536	116137	1	0.00960017	outcome	TRUE	reported	textfile	12	97506357	0.00423652	1.47e-08	NA	ieu-b-5106	Age at menarche || id:ieu-b-5106	TRUE	reported	igd	2	1	TRUE	32.0925
rs813301	T	C	T	C	0.029	0.0112	NA	0.6268	FALSE	FALSE	FALSE	PXvxUA	0.262686	116137	0.997572	0.00999946	outcome	TRUE	reported	textfile	5	52909927	0.00428724	1.34e-11	NA	ieu-b-5106	Age at menarche || id:ieu-b-5106	TRUE	reported	igd	2	1	TRUE	45.7552
rs8136272	T	A	T	A	-0.035	-0.000699755	NA	0.2746	FALSE	TRUE	TRUE	PXvxUA	0.948775	116137	0.987174	0.0108919	outcome	TRUE	reported	textfile	22	49678782	0.00484819	5.23e-13	NA	ieu-b-5106	Age at menarche || id:ieu-b-5106	TRUE	reported	igd	2	1	FALSE	52.1167
rs845193	G	A	G	A	-0.029	0.00570021	NA	0.745	FALSE	FALSE	FALSE	PXvxUA	0.607609	116137	0.984714	0.0111009	outcome	TRUE	reported	textfile	1	7421139	0.00501354	7.28e-09	NA	ieu-b-5106	Age at menarche || id:ieu-b-5106	TRUE	reported	igd	2	1	TRUE	33.4585
rs852061	C	A	C	A	0.035	-0.00240012	NA	0.6321	FALSE	FALSE	FALSE	PXvxUA	0.810321	116137	0.99779	0.00999999	outcome	TRUE	reported	textfile	20	17109159	0.00431182	4.77e-16	NA	ieu-b-5106	Age at menarche || id:ieu-b-5106	TRUE	reported	igd	2	1	TRUE	65.8893
rs913588	A	G	A	G	-0.037	-0.00260038	NA	0.5071	FALSE	FALSE	FALSE	PXvxUA	0.786514	116137	1	0.00960116	outcome	TRUE	reported	textfile	9	7174673	0.00428467	5.85e-18	NA	ieu-b-5106	Age at menarche || id:ieu-b-5106	TRUE	reported	igd	2	1	TRUE	74.5708
rs9271761	A	C	A	C	0.032	-0.00799991	NA	0.3774	FALSE	FALSE	FALSE	PXvxUA	0.614879	66067	0.989004	0.0159006	outcome	TRUE	reported	textfile	6	32594022	0.00551503	6.54e-09	NA	ieu-b-5106	Age at menarche || id:ieu-b-5106	TRUE	reported	igd	2	1	TRUE	33.667
rs9349203	A	G	A	G	-0.037	-0.00620018	NA	0.5442	FALSE	FALSE	FALSE	PXvxUA	0.543305	103298	0.997276	0.0102006	outcome	TRUE	reported	textfile	6	41893323	0.0042133	1.61e-18	NA	ieu-b-5106	Age at menarche || id:ieu-b-5106	TRUE	reported	igd	2	1	TRUE	77.1185
rs9376867	A	G	A	G	-0.034	-0.002	NA	0.2945	FALSE	FALSE	FALSE	PXvxUA	0.850327	116137	0.986589	0.0105988	outcome	TRUE	reported	textfile	6	100760042	0.00482113	1.76e-12	NA	ieu-b-5106	Age at menarche || id:ieu-b-5106	TRUE	reported	igd	2	1	TRUE	49.7348
rs9426832	G	A	G	A	-0.026	-0.00159972	NA	0.5106	FALSE	FALSE	FALSE	PXvxUA	0.875333	108517	0.994699	0.0101966	outcome	TRUE	reported	textfile	1	154631886	0.00427893	1.23e-09	NA	ieu-b-5106	Age at menarche || id:ieu-b-5106	TRUE	reported	igd	2	1	TRUE	36.9212
rs9475046	C	G	C	G	0.035	-0.00979986	NA	0.4687	FALSE	TRUE	TRUE	PXvxUA	0.30731	116137	0.995336	0.0095994	outcome	TRUE	reported	textfile	6	54720275	0.00421039	9.35e-17	NA	ieu-b-5106	Age at menarche || id:ieu-b-5106	TRUE	reported	igd	2	1	FALSE	69.1021
rs9497905	A	C	A	C	0.031	-0.0197997	NA	0.2227	FALSE	FALSE	FALSE	PXvxUA	0.087838	116137	0.993345	0.0115997	outcome	TRUE	reported	textfile	6	148275528	0.00510718	1.28e-09	NA	ieu-b-5106	Age at menarche || id:ieu-b-5106	TRUE	reported	igd	2	1	TRUE	36.8435
rs9522262	G	C	G	C	-0.041	0.0222998	NA	0.5232	FALSE	TRUE	TRUE	PXvxUA	0.022895	116137	0.989223	0.00980133	outcome	TRUE	reported	textfile	13	112186283	0.00444095	2.65e-20	NA	ieu-b-5106	Age at menarche || id:ieu-b-5106	TRUE	reported	igd	2	1	FALSE	85.2346
rs9548873	T	C	T	C	-0.031	-0.0100998	NA	0.6547	FALSE	FALSE	FALSE	PXvxUA	0.322057	116137	0.999921	0.0101994	outcome	TRUE	reported	textfile	13	40238492	0.00443591	2.78e-12	NA	ieu-b-5106	Age at menarche || id:ieu-b-5106	TRUE	reported	igd	2	1	TRUE	48.838
rs9568123	G	A	G	A	0.033	-0.000699755	NA	0.1523	FALSE	FALSE	FALSE	PXvxUA	0.958321	116137	0.997207	0.0133897	outcome	TRUE	reported	textfile	13	49475780	0.00591511	2.42e-08	NA	ieu-b-5106	Age at menarche || id:ieu-b-5106	TRUE	reported	igd	2	1	TRUE	31.1245
rs9635759	A	G	A	G	0.059	0.00789971	NA	0.3123	FALSE	FALSE	FALSE	PXvxUA	0.451823	116137	0.95332	0.0104996	outcome	TRUE	reported	textfile	17	49613785	0.00463717	4.39e-37	NA	ieu-b-5106	Age at menarche || id:ieu-b-5106	TRUE	reported	igd	2	1	TRUE	161.882
rs9647570	G	T	G	T	0.037	-0.0046004	NA	0.1428	FALSE	FALSE	FALSE	PXvxUA	0.738887	116137	0.987043	0.0138014	outcome	TRUE	reported	textfile	5	167370263	0.006117	1.46e-09	NA	ieu-b-5106	Age at menarche || id:ieu-b-5106	TRUE	reported	igd	2	1	TRUE	36.587
rs970953	C	T	C	T	0.029	-0.00880017	NA	0.7338	FALSE	FALSE	FALSE	PXvxUA	0.427896	116137	0.978119	0.0111001	outcome	TRUE	reported	textfile	2	164514239	0.00489086	3.04e-09	NA	ieu-b-5106	Age at menarche || id:ieu-b-5106	TRUE	reported	igd	2	1	TRUE	35.1581
rs9758500	G	A	G	A	0.045	0.00410039	NA	0.6175	FALSE	FALSE	FALSE	PXvxUA	0.678783	116137	0.999808	0.00990136	outcome	TRUE	reported	textfile	3	86910329	0.00443571	3.49e-24	NA	ieu-b-5106	Age at menarche || id:ieu-b-5106	TRUE	reported	igd	2	1	TRUE	102.92
rs9858924	A	C	A	C	-0.029	-0.0127003	NA	0.3914	FALSE	FALSE	FALSE	PXvxUA	0.199524	116137	0.999159	0.00989962	outcome	TRUE	reported	textfile	3	18435601	0.00455373	1.91e-10	NA	ieu-b-5106	Age at menarche || id:ieu-b-5106	TRUE	reported	igd	2	1	TRUE	40.5566
AAM-Hand OA																																		63.6873
SNP	effect_allele.exposure	other_allele.exposure	effect_allele.outcome	other_allele.outcome	beta.exposure	beta.outcome	eaf.exposure	eaf.outcome	remove	palindromic	ambiguous	id.outcome	pval.outcome	samplesize.outcome	info.outcome	se.outcome	outcome	mr_keep.outcome	pval_origin.outcome	data_source.outcome	chr.exposure	pos.exposure	se.exposure	pval.exposure	samplesize.exposure	id.exposure	exposure	mr_keep.exposure	pval_origin.exposure	data_source.exposure	action	SNP_index	mr_keep	F
rs10049090	A	G	A	G	-0.034	0.00599996	NA	0.4119	FALSE	FALSE	FALSE	5IBrLC	0.544488	116137	0.994092	0.00990027	outcome	TRUE	reported	textfile	3	156797702	0.00439158	9.78e-15	NA	ieu-b-5106	Age at menarche || id:ieu-b-5106	TRUE	reported	igd	2	1	TRUE	59.9399
rs10076858	A	G	A	G	-0.034	0.00979982	NA	0.6938	FALSE	FALSE	FALSE	5IBrLC	0.350631	116137	0.993205	0.0104994	outcome	TRUE	reported	textfile	5	43134752	0.00469659	4.51e-13	NA	ieu-b-5106	Age at menarche || id:ieu-b-5106	TRUE	reported	igd	2	1	TRUE	52.4074
rs10134333	T	C	T	C	-0.064	0.0172002	NA	0.0403	FALSE	FALSE	FALSE	5IBrLC	0.493188	116137	0.989696	0.0251008	outcome	TRUE	reported	textfile	14	30501371	0.011032	6.58e-09	NA	ieu-b-5106	Age at menarche || id:ieu-b-5106	TRUE	reported	igd	2	1	TRUE	33.6551
rs10138913	C	T	C	T	-0.054	0.00239988	NA	0.7024	FALSE	FALSE	FALSE	5IBrLC	0.820867	116137	0.998686	0.0105988	outcome	TRUE	reported	textfile	14	60943106	0.0046163	1.31e-31	NA	ieu-b-5106	Age at menarche || id:ieu-b-5106	TRUE	reported	igd	2	1	TRUE	136.836
rs10400136	A	G	A	G	-0.028	-0.00780034	NA	0.5619	FALSE	FALSE	FALSE	5IBrLC	0.448882	108517	0.996902	0.0103005	outcome	TRUE	reported	textfile	10	120833948	0.00438807	1.76e-10	NA	ieu-b-5106	Age at menarche || id:ieu-b-5106	TRUE	reported	igd	2	1	TRUE	40.7164
rs107068	G	A	G	A	0.029	0.00369984	NA	0.4735	FALSE	FALSE	FALSE	5IBrLC	0.699939	116137	0.998014	0.00959992	outcome	TRUE	reported	textfile	19	36204690	0.00413753	2.4e-12	NA	ieu-b-5106	Age at menarche || id:ieu-b-5106	TRUE	reported	igd	2	1	TRUE	49.1263
rs10750766	A	C	A	C	-0.029	0.0216998	NA	0.7183	FALSE	FALSE	FALSE	5IBrLC	0.042571	116137	0.995593	0.0107007	outcome	TRUE	reported	textfile	11	65473798	0.00486189	2.45e-09	NA	ieu-b-5106	Age at menarche || id:ieu-b-5106	TRUE	reported	igd	2	1	TRUE	35.5783
rs10832021	A	G	A	G	-0.048	0.00820029	NA	0.7084	FALSE	FALSE	FALSE	5IBrLC	0.439175	116137	1	0.0106003	outcome	TRUE	reported	textfile	11	13324530	0.00471446	2.4e-24	NA	ieu-b-5106	Age at menarche || id:ieu-b-5106	TRUE	reported	igd	2	1	TRUE	103.662
rs10832646	T	A	T	A	-0.026	0.0180998	NA	0.3233	FALSE	TRUE	TRUE	5IBrLC	0.07887	116137	0.996732	0.0102999	outcome	TRUE	reported	textfile	11	16602460	0.00458956	1.47e-08	NA	ieu-b-5106	Age at menarche || id:ieu-b-5106	TRUE	reported	igd	2	1	FALSE	32.0926
rs10902107	G	A	G	A	-0.032	0.0211	NA	0.7531	FALSE	FALSE	FALSE	5IBrLC	0.156721	78906	0.99809	0.0148992	outcome	TRUE	reported	textfile	11	220315	0.00510882	3.76e-10	NA	ieu-b-5106	Age at menarche || id:ieu-b-5106	TRUE	reported	igd	2	1	TRUE	39.2337
rs10931078	T	C	T	C	-0.04	0.0255995	NA	0.8139	FALSE	FALSE	FALSE	5IBrLC	0.038984	116137	0.996782	0.0124007	outcome	TRUE	reported	textfile	2	184318783	0.00567443	1.8e-12	NA	ieu-b-5106	Age at menarche || id:ieu-b-5106	TRUE	reported	igd	2	1	TRUE	49.6907
rs10931831	T	C	T	C	-0.053	0.00310019	NA	0.3419	FALSE	FALSE	FALSE	5IBrLC	0.761188	116137	0.981967	0.0102006	outcome	TRUE	reported	textfile	2	199621641	0.0045298	1.27e-31	NA	ieu-b-5106	Age at menarche || id:ieu-b-5106	TRUE	reported	igd	2	1	TRUE	136.897
rs10934420	C	T	C	T	0.053	-0.0105996	NA	0.4941	FALSE	FALSE	FALSE	5IBrLC	0.269493	116137	0.996098	0.0095991	outcome	TRUE	reported	textfile	3	117552111	0.00419685	1.47e-36	NA	ieu-b-5106	Age at menarche || id:ieu-b-5106	TRUE	reported	igd	2	1	TRUE	159.479
rs11031040	G	T	G	T	0.035	0.0111004	NA	0.1599	FALSE	FALSE	FALSE	5IBrLC	0.400391	116137	0.999066	0.0132002	outcome	TRUE	reported	textfile	11	30317733	0.00571316	9e-10	NA	ieu-b-5106	Age at menarche || id:ieu-b-5106	TRUE	reported	igd	2	1	TRUE	37.5304
rs11062204	C	T	C	T	-0.024	-0.00910047	NA	0.4164	FALSE	FALSE	FALSE	5IBrLC	0.353095	116137	0.998148	0.00980017	outcome	TRUE	reported	textfile	12	2475403	0.00440001	4.91e-08	NA	ieu-b-5106	Age at menarche || id:ieu-b-5106	TRUE	reported	igd	2	1	TRUE	29.7519
rs11070591	A	G	A	G	0.03	-0.00350012	NA	0.2854	FALSE	FALSE	FALSE	5IBrLC	0.743594	116137	0.993171	0.0107005	outcome	TRUE	reported	textfile	15	47816374	0.00471016	1.9e-10	NA	ieu-b-5106	Age at menarche || id:ieu-b-5106	TRUE	reported	igd	2	1	TRUE	40.5668
rs11071023	A	G	A	G	-0.024	0.000499875	NA	0.5866	FALSE	FALSE	FALSE	5IBrLC	0.959292	116137	0.978468	0.00979339	outcome	TRUE	reported	textfile	15	54362745	0.00437711	4.18e-08	NA	ieu-b-5106	Age at menarche || id:ieu-b-5106	TRUE	reported	igd	2	1	TRUE	30.0641
rs111558392	T	C	T	C	-0.036	0.00839962	NA	0.1615	FALSE	FALSE	FALSE	5IBrLC	0.63889	78906	0.973034	0.0179001	outcome	TRUE	reported	textfile	20	20348962	0.00621969	7.12e-09	NA	ieu-b-5106	Age at menarche || id:ieu-b-5106	TRUE	reported	igd	2	1	TRUE	33.5018
rs11165924	G	A	G	A	-0.034	0.0118004	NA	0.3228	FALSE	FALSE	FALSE	5IBrLC	0.265592	116137	0.98523	0.0105997	outcome	TRUE	reported	textfile	1	98375448	0.00469178	4.27e-13	NA	ieu-b-5106	Age at menarche || id:ieu-b-5106	TRUE	reported	igd	2	1	TRUE	52.5149
rs11191541	G	A	G	A	0.025	0.0134997	NA	0.4082	FALSE	FALSE	FALSE	5IBrLC	0.194233	108517	0.999121	0.0103991	outcome	TRUE	reported	textfile	10	104824199	0.00433874	8.31e-09	NA	ieu-b-5106	Age at menarche || id:ieu-b-5106	TRUE	reported	igd	2	1	TRUE	33.2011
rs112013658	G	T	G	T	-0.043	0.0047995	NA	0.0849	FALSE	FALSE	FALSE	5IBrLC	0.78265	116137	0.99924	0.0173979	outcome	TRUE	reported	textfile	11	94116026	0.00764507	1.86e-08	NA	ieu-b-5106	Age at menarche || id:ieu-b-5106	TRUE	reported	igd	2	1	TRUE	31.6354
rs11210871	G	C	G	C	-0.039	0.0062998	NA	0.6991	FALSE	TRUE	TRUE	5IBrLC	0.552299	116137	0.995562	0.0106	outcome	TRUE	reported	textfile	1	44029353	0.00477748	3.26e-16	NA	ieu-b-5106	Age at menarche || id:ieu-b-5106	TRUE	reported	igd	2	1	FALSE	66.6395
rs11575886	G	A	G	A	-0.043	0.00399999	NA	0.1149	FALSE	FALSE	FALSE	5IBrLC	0.792423	116137	0.995532	0.0151995	outcome	TRUE	reported	textfile	20	54823550	0.00677961	2.26e-10	NA	ieu-b-5106	Age at menarche || id:ieu-b-5106	TRUE	reported	igd	2	1	TRUE	40.2279
rs11673135	C	G	C	G	-0.032	-0.021	NA	0.1571	FALSE	TRUE	TRUE	5IBrLC	0.117063	116137	0.995078	0.0133995	outcome	TRUE	reported	textfile	19	31044844	0.005869	4.97e-08	NA	ieu-b-5106	Age at menarche || id:ieu-b-5106	TRUE	reported	igd	2	1	FALSE	29.7284
rs117008125	A	G	A	G	-0.075	0.00839962	NA	0.0313	FALSE	FALSE	FALSE	5IBrLC	0.768194	116137	0.98162	0.0284986	outcome	TRUE	reported	textfile	15	64625413	0.0126944	3.46e-09	NA	ieu-b-5106	Age at menarche || id:ieu-b-5106	TRUE	reported	igd	2	1	TRUE	34.9058
rs1172955	A	T	A	T	-0.042	-0.00160028	NA	0.7098	FALSE	TRUE	TRUE	5IBrLC	0.879999	116137	0.996203	0.0106	outcome	TRUE	reported	textfile	10	97877320	0.00474888	9.22e-19	NA	ieu-b-5106	Age at menarche || id:ieu-b-5106	TRUE	reported	igd	2	1	FALSE	78.2197
rs11873906	A	G	A	G	-0.051	0.0243999	NA	0.7085	FALSE	FALSE	FALSE	5IBrLC	0.023887	116137	0.998796	0.0108015	outcome	TRUE	reported	textfile	18	3813464	0.00481592	3.32e-26	NA	ieu-b-5106	Age at menarche || id:ieu-b-5106	TRUE	reported	igd	2	1	TRUE	112.145
rs11889802	T	G	T	G	-0.039	0.0193996	NA	0.0979	FALSE	FALSE	FALSE	5IBrLC	0.231071	116137	0.984645	0.0161987	outcome	TRUE	reported	textfile	2	60456933	0.00715237	4.96e-08	NA	ieu-b-5106	Age at menarche || id:ieu-b-5106	TRUE	reported	igd	2	1	TRUE	29.7324
rs12091368	T	C	T	C	0.031	-0.0030005	NA	0.5245	FALSE	FALSE	FALSE	5IBrLC	0.757111	116137	0.993399	0.00970166	outcome	TRUE	reported	textfile	1	199801507	0.0043099	6.35e-13	NA	ieu-b-5106	Age at menarche || id:ieu-b-5106	TRUE	reported	igd	2	1	TRUE	51.7355
rs12168307	G	T	G	T	-0.033	-0.00039992	NA	0.2759	FALSE	FALSE	FALSE	5IBrLC	0.970442	116137	0.994294	0.0107929	outcome	TRUE	reported	textfile	22	31294766	0.00483232	8.55e-12	NA	ieu-b-5106	Age at menarche || id:ieu-b-5106	TRUE	reported	igd	2	1	TRUE	46.6355
rs12514669	C	G	C	G	-0.039	0.00569973	NA	0.2154	FALSE	TRUE	TRUE	5IBrLC	0.629076	116137	0.999134	0.0118	outcome	TRUE	reported	textfile	5	137757571	0.00512544	2.76e-14	NA	ieu-b-5106	Age at menarche || id:ieu-b-5106	TRUE	reported	igd	2	1	FALSE	57.8984
rs12603280	A	G	A	G	-0.035	0.0132005	NA	0.2429	FALSE	FALSE	FALSE	5IBrLC	0.246878	116137	0.978125	0.0113997	outcome	TRUE	reported	textfile	17	6034754	0.00506774	4.97e-12	NA	ieu-b-5106	Age at menarche || id:ieu-b-5106	TRUE	reported	igd	2	1	TRUE	47.6988
rs13120031	T	C	T	C	0.025	0.0046004	NA	0.3207	FALSE	FALSE	FALSE	5IBrLC	0.655177	116137	0.99586	0.0103014	outcome	TRUE	reported	textfile	4	177465182	0.00448513	2.49e-08	NA	ieu-b-5106	Age at menarche || id:ieu-b-5106	TRUE	reported	igd	2	1	TRUE	31.0692
rs1327938	C	T	C	T	-0.032	0.00710015	NA	0.6509	FALSE	FALSE	FALSE	5IBrLC	0.486386	116137	0.976914	0.0102004	outcome	TRUE	reported	textfile	13	59833252	0.00452734	1.57e-12	NA	ieu-b-5106	Age at menarche || id:ieu-b-5106	TRUE	reported	igd	2	1	TRUE	49.959
rs1356379	T	C	T	C	0.056	0.0130001	NA	0.1146	FALSE	FALSE	FALSE	5IBrLC	0.395498	116137	0.997187	0.0152999	outcome	TRUE	reported	textfile	2	209622211	0.00693298	6.62e-16	NA	ieu-b-5106	Age at menarche || id:ieu-b-5106	TRUE	reported	igd	2	1	TRUE	65.2433
rs1380995	T	A	T	A	0.034	-0.0272999	NA	0.5073	FALSE	TRUE	TRUE	5IBrLC	0.006888	108517	0.995011	0.0101028	outcome	TRUE	reported	textfile	1	72733841	0.00427832	1.91e-15	NA	ieu-b-5106	Age at menarche || id:ieu-b-5106	TRUE	reported	igd	2	1	FALSE	63.1555
rs138625771	C	G	C	G	0.15	0.000699755	NA	0.0225	FALSE	TRUE	TRUE	5IBrLC	0.98332	116137	0.971929	0.0334702	outcome	TRUE	reported	textfile	3	51333959	0.0162183	2.27e-20	NA	ieu-b-5106	Age at menarche || id:ieu-b-5106	TRUE	reported	igd	2	1	FALSE	85.5405
rs141164370	T	C	T	C	0.082	-0.0553003	NA	0.0353	FALSE	FALSE	FALSE	5IBrLC	0.141341	78906	0.863784	0.0375984	outcome	TRUE	reported	textfile	1	151168409	0.014305	9.91e-09	NA	ieu-b-5106	Age at menarche || id:ieu-b-5106	TRUE	reported	igd	2	1	TRUE	32.8588
rs142058842	G	C	G	C	0.071	0.00250012	NA	0.1675	FALSE	TRUE	TRUE	5IBrLC	0.846317	116137	0.998134	0.0128992	outcome	TRUE	reported	textfile	2	156621725	0.00572432	2.51e-35	NA	ieu-b-5106	Age at menarche || id:ieu-b-5106	TRUE	reported	igd	2	1	FALSE	153.84
rs169080	C	T	C	T	0.029	0.00729958	NA	0.6401	FALSE	FALSE	FALSE	5IBrLC	0.469824	116137	0.988765	0.0100995	outcome	TRUE	reported	textfile	19	4980864	0.00456151	2.05e-10	NA	ieu-b-5106	Age at menarche || id:ieu-b-5106	TRUE	reported	igd	2	1	TRUE	40.4184
rs17035311	C	A	C	A	-0.035	0.0185001	NA	0.1462	FALSE	FALSE	FALSE	5IBrLC	0.176873	116137	0.995364	0.0136992	outcome	TRUE	reported	textfile	4	106066293	0.0059915	5.17e-09	NA	ieu-b-5106	Age at menarche || id:ieu-b-5106	TRUE	reported	igd	2	1	TRUE	34.1244
rs17270153	G	A	G	A	0.059	0.0156001	NA	0.0968	FALSE	FALSE	FALSE	5IBrLC	0.341475	116137	0.997303	0.0163994	outcome	TRUE	reported	textfile	15	60749843	0.00717098	1.91e-16	NA	ieu-b-5106	Age at menarche || id:ieu-b-5106	TRUE	reported	igd	2	1	TRUE	67.6935
rs17328643	G	T	G	T	0.041	0.0112996	NA	0.1049	FALSE	FALSE	FALSE	5IBrLC	0.474497	116137	0.998026	0.0157996	outcome	TRUE	reported	textfile	2	153529785	0.00710023	7.72e-09	NA	ieu-b-5106	Age at menarche || id:ieu-b-5106	TRUE	reported	igd	2	1	TRUE	33.3444
rs17449243	C	T	C	T	0.049	0.0139995	NA	0.1495	FALSE	FALSE	FALSE	5IBrLC	0.37253	101693	1	0.015699	outcome	TRUE	reported	textfile	1	21174429	0.00687581	1.03e-12	NA	ieu-b-5106	Age at menarche || id:ieu-b-5106	TRUE	reported	igd	2	1	TRUE	50.786
rs1925047	C	A	C	A	0.034	0.00790012	NA	0.6802	FALSE	FALSE	FALSE	5IBrLC	0.447485	116137	0.992665	0.0104002	outcome	TRUE	reported	textfile	13	74600274	0.00457928	1.13e-13	NA	ieu-b-5106	Age at menarche || id:ieu-b-5106	TRUE	reported	igd	2	1	TRUE	55.1269
rs1984870	T	G	T	G	0.042	-0.0067004	NA	0.4757	FALSE	FALSE	FALSE	5IBrLC	0.489748	116137	0.97423	0.00970074	outcome	TRUE	reported	textfile	3	24715135	0.00444562	3.47e-21	NA	ieu-b-5106	Age at menarche || id:ieu-b-5106	TRUE	reported	igd	2	1	TRUE	89.2553
rs1994234	G	A	G	A	0.033	0.0128998	NA	0.6113	FALSE	FALSE	FALSE	5IBrLC	0.192537	116137	0.989593	0.00989927	outcome	TRUE	reported	textfile	17	53229345	0.00439214	5.76e-14	NA	ieu-b-5106	Age at menarche || id:ieu-b-5106	TRUE	reported	igd	2	1	TRUE	56.4515
rs2167378	T	C	T	C	-0.04	0.0100998	NA	0.4353	FALSE	FALSE	FALSE	5IBrLC	0.302699	116137	0.998051	0.00979935	outcome	TRUE	reported	textfile	2	200045258	0.00428684	1.05e-20	NA	ieu-b-5106	Age at menarche || id:ieu-b-5106	TRUE	reported	igd	2	1	TRUE	87.0654
rs2236129	G	C	G	C	-0.044	-0.00359951	NA	0.0827	FALSE	TRUE	TRUE	5IBrLC	0.838815	116137	0.994129	0.0176959	outcome	TRUE	reported	textfile	1	41617914	0.00789971	2.55e-08	NA	ieu-b-5106	Age at menarche || id:ieu-b-5106	TRUE	reported	igd	2	1	FALSE	31.0229
rs2300922	T	C	T	C	0.043	-0.0118004	NA	0.4193	FALSE	FALSE	FALSE	5IBrLC	0.233264	116137	0.99745	0.00989968	outcome	TRUE	reported	textfile	3	185651469	0.00431533	2.18e-23	NA	ieu-b-5106	Age at menarche || id:ieu-b-5106	TRUE	reported	igd	2	1	TRUE	99.2908
rs2301597	C	T	C	T	0.025	-0.0145004	NA	0.5722	FALSE	FALSE	FALSE	5IBrLC	0.134937	116137	0.997736	0.0096998	outcome	TRUE	reported	textfile	17	43173273	0.00435228	9.24e-09	NA	ieu-b-5106	Age at menarche || id:ieu-b-5106	TRUE	reported	igd	2	1	TRUE	32.9949
rs247520	C	T	C	T	-0.038	-0.00209979	NA	0.237	FALSE	FALSE	FALSE	5IBrLC	0.853831	116137	0.972191	0.0113975	outcome	TRUE	reported	textfile	5	110876057	0.00512871	1.27e-13	NA	ieu-b-5106	Age at menarche || id:ieu-b-5106	TRUE	reported	igd	2	1	TRUE	54.8973
rs2548459	C	T	C	T	0.024	-0.00799991	NA	0.4941	FALSE	FALSE	FALSE	5IBrLC	0.409512	116137	0.999045	0.00969977	outcome	TRUE	reported	textfile	19	49209339	0.00437404	4.09e-08	NA	ieu-b-5106	Age at menarche || id:ieu-b-5106	TRUE	reported	igd	2	1	TRUE	30.1063
rs2625387	A	G	A	G	0.029	-0.0151999	NA	0.6218	FALSE	FALSE	FALSE	5IBrLC	0.128495	116137	0.994883	0.00999954	outcome	TRUE	reported	textfile	11	43613426	0.00446456	8.27e-11	NA	ieu-b-5106	Age at menarche || id:ieu-b-5106	TRUE	reported	igd	2	1	TRUE	42.1928
rs2723065	G	A	G	A	0.025	0.000900405	NA	0.3823	FALSE	FALSE	FALSE	5IBrLC	0.927543	116137	1	0.00990147	outcome	TRUE	reported	textfile	2	65279414	0.00431781	7.04e-09	NA	ieu-b-5106	Age at menarche || id:ieu-b-5106	TRUE	reported	igd	2	1	TRUE	33.5238
rs2744688	A	G	A	G	-0.033	-0.0180998	NA	0.8433	FALSE	FALSE	FALSE	5IBrLC	0.173519	116137	1	0.0132991	outcome	TRUE	reported	textfile	1	14138493	0.00602221	4.26e-08	NA	ieu-b-5106	Age at menarche || id:ieu-b-5106	TRUE	reported	igd	2	1	TRUE	30.0273
rs2770957	G	C	G	C	-0.034	-0.0346004	NA	0.2178	FALSE	TRUE	TRUE	5IBrLC	0.003376	116137	1	0.011804	outcome	TRUE	reported	textfile	5	180656734	0.0051997	6.2e-11	NA	ieu-b-5106	Age at menarche || id:ieu-b-5106	TRUE	reported	igd	2	1	FALSE	42.7564
rs2798224	A	G	A	G	0.028	0.00249987	NA	0.5569	FALSE	FALSE	FALSE	5IBrLC	0.796607	116137	0.995765	0.00969918	outcome	TRUE	reported	textfile	4	3267668	0.00424075	4.04e-11	NA	ieu-b-5106	Age at menarche || id:ieu-b-5106	TRUE	reported	igd	2	1	TRUE	43.5944
rs2836950	G	C	G	C	-0.032	0.0255004	NA	0.3726	FALSE	TRUE	TRUE	5IBrLC	0.01079	116137	1	0.0100024	outcome	TRUE	reported	textfile	21	40604429	0.00445838	7.1e-13	NA	ieu-b-5106	Age at menarche || id:ieu-b-5106	TRUE	reported	igd	2	1	FALSE	51.5164
rs28374463	C	A	C	A	0.029	-0.00610036	NA	0.3733	FALSE	FALSE	FALSE	5IBrLC	0.564987	103298	0.997764	0.010601	outcome	TRUE	reported	textfile	15	83299364	0.00431965	1.9e-11	NA	ieu-b-5106	Age at menarche || id:ieu-b-5106	TRUE	reported	igd	2	1	TRUE	45.0712
rs28532925	G	A	G	A	-0.043	0.0239997	NA	0.1326	FALSE	FALSE	FALSE	5IBrLC	0.114336	108517	0.991053	0.0151993	outcome	TRUE	reported	textfile	15	24540383	0.00747216	8.68e-09	NA	ieu-b-5106	Age at menarche || id:ieu-b-5106	TRUE	reported	igd	2	1	TRUE	33.1165
rs2999049	C	T	C	T	0.033	-0.0216998	NA	0.2725	FALSE	FALSE	FALSE	5IBrLC	0.044523	116137	0.9984	0.0108006	outcome	TRUE	reported	textfile	3	127878817	0.00472838	2.97e-12	NA	ieu-b-5106	Age at menarche || id:ieu-b-5106	TRUE	reported	igd	2	1	TRUE	48.7083
rs302719	G	T	G	T	0.028	-0.0118999	NA	0.3338	FALSE	FALSE	FALSE	5IBrLC	0.243316	116137	0.994795	0.0101993	outcome	TRUE	reported	textfile	1	8490320	0.00466256	1.91e-09	NA	ieu-b-5106	Age at menarche || id:ieu-b-5106	TRUE	reported	igd	2	1	TRUE	36.0634
rs3113862	G	A	G	A	0.037	0.00339977	NA	0.3989	FALSE	FALSE	FALSE	5IBrLC	0.731277	116137	0.999764	0.00989954	outcome	TRUE	reported	textfile	4	95143122	0.00432198	1.12e-17	NA	ieu-b-5106	Age at menarche || id:ieu-b-5106	TRUE	reported	igd	2	1	TRUE	73.2889
rs34635213	G	A	G	A	0.042	-0.0258997	NA	0.1496	FALSE	FALSE	FALSE	5IBrLC	0.060551	116137	0.994312	0.0138002	outcome	TRUE	reported	textfile	2	61612865	0.00619559	1.21e-11	NA	ieu-b-5106	Age at menarche || id:ieu-b-5106	TRUE	reported	igd	2	1	TRUE	45.955
rs35330978	T	C	T	C	-0.042	0.0118999	NA	0.321	FALSE	FALSE	FALSE	5IBrLC	0.261562	116137	0.984148	0.0105993	outcome	TRUE	reported	textfile	16	29880874	0.00492272	1.44e-17	NA	ieu-b-5106	Age at menarche || id:ieu-b-5106	TRUE	reported	igd	2	1	TRUE	72.7928
rs3733632	G	A	G	A	0.054	0.0193001	NA	0.1564	FALSE	FALSE	FALSE	5IBrLC	0.143688	116137	0.989749	0.0131994	outcome	TRUE	reported	textfile	4	104640935	0.0057903	1.1e-20	NA	ieu-b-5106	Age at menarche || id:ieu-b-5106	TRUE	reported	igd	2	1	TRUE	86.9732
rs3767357	G	A	G	A	-0.08	0.00419981	NA	0.1272	FALSE	FALSE	FALSE	5IBrLC	0.77054	116137	0.99931	0.0143992	outcome	TRUE	reported	textfile	1	165403451	0.00631151	8.11e-37	NA	ieu-b-5106	Age at menarche || id:ieu-b-5106	TRUE	reported	igd	2	1	TRUE	160.662
rs4363822	G	A	G	A	-0.042	0.00260038	NA	0.6055	FALSE	FALSE	FALSE	5IBrLC	0.792833	116137	0.99718	0.00990116	outcome	TRUE	reported	textfile	15	67992583	0.00426456	6.95e-23	NA	ieu-b-5106	Age at menarche || id:ieu-b-5106	TRUE	reported	igd	2	1	TRUE	96.9952
rs437836	C	T	C	T	-0.035	0.00360047	NA	0.836	FALSE	FALSE	FALSE	5IBrLC	0.781835	116137	0.996044	0.0130015	outcome	TRUE	reported	textfile	5	156715068	0.00574042	1.08e-09	NA	ieu-b-5106	Age at menarche || id:ieu-b-5106	TRUE	reported	igd	2	1	TRUE	37.1748
rs4483850	T	A	T	A	0.025	-0.0255995	NA	0.5021	FALSE	TRUE	TRUE	5IBrLC	0.008327	116137	0.998687	0.00970224	outcome	TRUE	reported	textfile	16	20375776	0.00427287	4.89e-09	NA	ieu-b-5106	Age at menarche || id:ieu-b-5106	TRUE	reported	igd	2	1	FALSE	34.2327
rs4561063	G	T	G	T	-0.033	-0.00669951	NA	0.5443	FALSE	FALSE	FALSE	5IBrLC	0.494189	116137	0.994905	0.00979945	outcome	TRUE	reported	textfile	1	102520898	0.00437618	4.67e-14	NA	ieu-b-5106	Age at menarche || id:ieu-b-5106	TRUE	reported	igd	2	1	TRUE	56.864
rs4804025	A	G	A	G	-0.044	0.0177996	NA	0.7101	FALSE	FALSE	FALSE	5IBrLC	0.096196	116137	0.9969	0.0106996	outcome	TRUE	reported	textfile	19	47609223	0.0047003	7.89e-21	NA	ieu-b-5106	Age at menarche || id:ieu-b-5106	TRUE	reported	igd	2	1	TRUE	87.6303
rs4945266	G	A	G	A	0.045	0.00999983	NA	0.1593	FALSE	FALSE	FALSE	5IBrLC	0.448706	116137	0.997333	0.0131998	outcome	TRUE	reported	textfile	11	78027488	0.00586471	1.68e-14	NA	ieu-b-5106	Age at menarche || id:ieu-b-5106	TRUE	reported	igd	2	1	TRUE	58.8751
rs4951261	C	A	C	A	-0.025	-0.00019998	NA	0.3886	FALSE	FALSE	FALSE	5IBrLC	0.983874	116137	1	0.00989397	outcome	TRUE	reported	textfile	1	205717823	0.00432133	7.24e-09	NA	ieu-b-5106	Age at menarche || id:ieu-b-5106	TRUE	reported	igd	2	1	TRUE	33.4692
rs55680968	G	A	G	A	0.046	0.0140999	NA	0.0724	FALSE	FALSE	FALSE	5IBrLC	0.450844	116137	0.999674	0.0187	outcome	TRUE	reported	textfile	17	7774047	0.00835952	3.74e-08	NA	ieu-b-5106	Age at menarche || id:ieu-b-5106	TRUE	reported	igd	2	1	TRUE	30.2798
rs56289648	A	G	A	G	0.027	0.0160997	NA	0.5358	FALSE	FALSE	FALSE	5IBrLC	0.121589	108517	0.980497	0.0103994	outcome	TRUE	reported	textfile	19	1861023	0.00439129	7.82e-10	NA	ieu-b-5106	Age at menarche || id:ieu-b-5106	TRUE	reported	igd	2	1	TRUE	37.8045
rs5749998	T	A	T	A	-0.027	-0.0192996	NA	0.5058	FALSE	TRUE	TRUE	5IBrLC	0.044401	116137	0.999858	0.00960041	outcome	TRUE	reported	textfile	22	22162374	0.00420393	1.34e-10	NA	ieu-b-5106	Age at menarche || id:ieu-b-5106	TRUE	reported	igd	2	1	FALSE	41.2493
rs582780	G	A	G	A	-0.025	0.0118004	NA	0.4189	FALSE	FALSE	FALSE	5IBrLC	0.233264	116137	0.976872	0.00989968	outcome	TRUE	reported	textfile	3	172121443	0.00451522	3.08e-08	NA	ieu-b-5106	Age at menarche || id:ieu-b-5106	TRUE	reported	igd	2	1	TRUE	30.6565
rs59072247	T	C	T	C	0.11	0.0202996	NA	0.028	FALSE	FALSE	FALSE	5IBrLC	0.49284	116137	0.981267	0.0295999	outcome	TRUE	reported	textfile	2	73536689	0.013221	8.79e-17	NA	ieu-b-5106	Age at menarche || id:ieu-b-5106	TRUE	reported	igd	2	1	TRUE	69.224
rs59086897	A	T	A	T	-0.029	-0.00689975	NA	0.4747	FALSE	TRUE	TRUE	5IBrLC	0.476879	116137	0.997358	0.00969977	outcome	TRUE	reported	textfile	2	25145173	0.00448115	9.7e-11	NA	ieu-b-5106	Age at menarche || id:ieu-b-5106	TRUE	reported	igd	2	1	FALSE	41.881
rs60021783	A	T	A	T	0.036	-0.0251999	NA	0.2149	FALSE	TRUE	TRUE	5IBrLC	0.03127	116137	0.991891	0.0117012	outcome	TRUE	reported	textfile	19	18819060	0.00526646	8.16e-12	NA	ieu-b-5106	Age at menarche || id:ieu-b-5106	TRUE	reported	igd	2	1	FALSE	46.7269
rs60024815	T	A	T	A	-0.031	0.00840018	NA	0.2624	FALSE	TRUE	TRUE	5IBrLC	0.449196	116137	0.999569	0.0111003	outcome	TRUE	reported	textfile	17	78779664	0.0050286	7.06e-10	NA	ieu-b-5106	Age at menarche || id:ieu-b-5106	TRUE	reported	igd	2	1	FALSE	38.004
rs6011149	A	G	A	G	0.025	-0.0192001	NA	0.3639	FALSE	FALSE	FALSE	5IBrLC	0.059796	116137	0.998214	0.0102004	outcome	TRUE	reported	textfile	20	62443239	0.00448681	2.52e-08	NA	ieu-b-5106	Age at menarche || id:ieu-b-5106	TRUE	reported	igd	2	1	TRUE	31.0459
rs6027163	A	G	A	G	0.035	-0.00439966	NA	0.2407	FALSE	FALSE	FALSE	5IBrLC	0.697005	116137	0.99107	0.0112995	outcome	TRUE	reported	textfile	20	37297776	0.00515053	1.08e-11	NA	ieu-b-5106	Age at menarche || id:ieu-b-5106	TRUE	reported	igd	2	1	TRUE	46.1777
rs610445	G	C	G	C	0.03	0.00439966	NA	0.7599	FALSE	TRUE	TRUE	5IBrLC	0.697005	116137	0.99438	0.0112995	outcome	TRUE	reported	textfile	19	7891514	0.00516664	6.38e-09	NA	ieu-b-5106	Age at menarche || id:ieu-b-5106	TRUE	reported	igd	2	1	FALSE	33.7152
rs61846901	T	C	T	C	-0.027	0.00500048	NA	0.3202	FALSE	FALSE	FALSE	5IBrLC	0.627383	116137	0.998083	0.0103015	outcome	TRUE	reported	textfile	10	51056858	0.00470763	9.73e-09	NA	ieu-b-5106	Age at menarche || id:ieu-b-5106	TRUE	reported	igd	2	1	TRUE	32.8945
rs62229372	T	C	T	C	0.046	-0.00170045	NA	0.1293	FALSE	FALSE	FALSE	5IBrLC	0.914294	108517	0.980752	0.0157999	outcome	TRUE	reported	textfile	21	37692507	0.00679266	1.27e-11	NA	ieu-b-5106	Age at menarche || id:ieu-b-5106	TRUE	reported	igd	2	1	TRUE	45.8602
rs62316795	A	C	A	C	0.038	-0.00229964	NA	0.2012	FALSE	FALSE	FALSE	5IBrLC	0.858473	108517	0.993589	0.0128963	outcome	TRUE	reported	textfile	4	132621869	0.00582316	6.77e-11	NA	ieu-b-5106	Age at menarche || id:ieu-b-5106	TRUE	reported	igd	2	1	TRUE	42.5843
rs62379978	G	T	G	T	0.065	-0.0010005	NA	0.1581	FALSE	FALSE	FALSE	5IBrLC	0.940931	116137	0.97528	0.0135021	outcome	TRUE	reported	textfile	5	133915969	0.00609085	1.38e-26	NA	ieu-b-5106	Age at menarche || id:ieu-b-5106	TRUE	reported	igd	2	1	TRUE	113.886
rs6597884	C	T	C	T	0.028	0.00750006	NA	0.4141	FALSE	FALSE	FALSE	5IBrLC	0.470819	108517	0.991239	0.0104002	outcome	TRUE	reported	textfile	10	126851174	0.00425253	4.57e-11	NA	ieu-b-5106	Age at menarche || id:ieu-b-5106	TRUE	reported	igd	2	1	TRUE	43.3532
rs66752974	A	C	A	C	0.038	0.0141997	NA	0.1658	FALSE	FALSE	FALSE	5IBrLC	0.274671	116137	0.993372	0.012999	outcome	TRUE	reported	textfile	3	137057630	0.00572779	3.26e-11	NA	ieu-b-5106	Age at menarche || id:ieu-b-5106	TRUE	reported	igd	2	1	TRUE	44.0142
rs6704684	A	G	A	G	0.071	0.00039992	NA	0.1745	FALSE	FALSE	FALSE	5IBrLC	0.975058	116137	0.994722	0.0127912	outcome	TRUE	reported	textfile	2	56596394	0.00565576	3.8e-36	NA	ieu-b-5106	Age at menarche || id:ieu-b-5106	TRUE	reported	igd	2	1	TRUE	157.592
rs67103685	C	T	C	T	-0.032	0.0212001	NA	0.2604	FALSE	FALSE	FALSE	5IBrLC	0.058385	116137	0.996955	0.0112004	outcome	TRUE	reported	textfile	2	199742271	0.00516905	5.99e-10	NA	ieu-b-5106	Age at menarche || id:ieu-b-5106	TRUE	reported	igd	2	1	TRUE	38.3247
rs6714523	A	G	A	G	-0.047	0.0173005	NA	0.1199	FALSE	FALSE	FALSE	5IBrLC	0.245583	116137	0.99522	0.0148995	outcome	TRUE	reported	textfile	2	203235139	0.00663181	1.37e-12	NA	ieu-b-5106	Age at menarche || id:ieu-b-5106	TRUE	reported	igd	2	1	TRUE	50.2263
rs6864818	C	T	C	T	-0.037	-0.0111002	NA	0.7845	FALSE	FALSE	FALSE	5IBrLC	0.346852	116137	0.995255	0.0117997	outcome	TRUE	reported	textfile	5	168734867	0.00515077	6.8e-13	NA	ieu-b-5106	Age at menarche || id:ieu-b-5106	TRUE	reported	igd	2	1	TRUE	51.6011
rs7077302	G	C	G	C	-0.05	0.0149005	NA	0.92	FALSE	TRUE	TRUE	5IBrLC	0.432914	108517	0.993495	0.0190005	outcome	TRUE	reported	textfile	10	123676662	0.00786925	2.1e-10	NA	ieu-b-5106	Age at menarche || id:ieu-b-5106	TRUE	reported	igd	2	1	FALSE	40.3714
rs7114175	T	A	T	A	0.06	-0.00870005	NA	0.5034	FALSE	TRUE	TRUE	5IBrLC	0.364789	116137	0.988547	0.00959976	outcome	TRUE	reported	textfile	11	122813983	0.00419292	1.9e-46	NA	ieu-b-5106	Age at menarche || id:ieu-b-5106	TRUE	reported	igd	2	1	FALSE	204.771
rs7144872	T	C	T	C	-0.031	0.00310019	NA	0.6658	FALSE	FALSE	FALSE	5IBrLC	0.763437	116137	0.997249	0.0103006	outcome	TRUE	reported	textfile	14	93920422	0.00457611	1.25e-11	NA	ieu-b-5106	Age at menarche || id:ieu-b-5106	TRUE	reported	igd	2	1	TRUE	45.8913
rs7178532	A	G	A	G	0.048	-0.00220042	NA	0.6852	FALSE	FALSE	FALSE	5IBrLC	0.842874	108517	0.996728	0.011101	outcome	TRUE	reported	textfile	15	23794517	0.00461203	2.29e-25	NA	ieu-b-5106	Age at menarche || id:ieu-b-5106	TRUE	reported	igd	2	1	TRUE	108.317
rs7256078	T	C	T	C	0.046	-0.00840018	NA	0.4765	FALSE	FALSE	FALSE	5IBrLC	0.518191	78906	0.993492	0.0130006	outcome	TRUE	reported	textfile	19	10006795	0.00436634	5.95e-26	NA	ieu-b-5106	Age at menarche || id:ieu-b-5106	TRUE	reported	igd	2	1	TRUE	110.989
rs7273470	C	G	C	G	0.031	0.000499875	NA	0.2323	FALSE	TRUE	TRUE	5IBrLC	0.965001	116137	0.99747	0.0113922	outcome	TRUE	reported	textfile	20	33456921	0.00499031	5.23e-10	NA	ieu-b-5106	Age at menarche || id:ieu-b-5106	TRUE	reported	igd	2	1	FALSE	38.5894
rs72768041	A	T	A	T	-0.074	-0.0230005	NA	0.0366	FALSE	TRUE	TRUE	5IBrLC	0.397774	116137	0.928293	0.0272001	outcome	TRUE	reported	textfile	1	241795639	0.0130784	1.53e-08	NA	ieu-b-5106	Age at menarche || id:ieu-b-5106	TRUE	reported	igd	2	1	FALSE	32.0151
rs73035994	C	T	C	T	0.1	0.0166997	NA	0.0315	FALSE	FALSE	FALSE	5IBrLC	0.559291	116137	0.985239	0.0286005	outcome	TRUE	reported	textfile	3	24206463	0.0127825	5.15e-15	NA	ieu-b-5106	Age at menarche || id:ieu-b-5106	TRUE	reported	igd	2	1	TRUE	61.2024
rs732898	A	G	A	G	0.051	0.00870005	NA	0.7276	FALSE	FALSE	FALSE	5IBrLC	0.457127	108517	0.978044	0.0117001	outcome	TRUE	reported	textfile	14	100794126	0.00520085	1.06e-22	NA	ieu-b-5106	Age at menarche || id:ieu-b-5106	TRUE	reported	igd	2	1	TRUE	96.1594
rs7478970	A	G	A	G	-0.032	0.0169004	NA	0.2192	FALSE	FALSE	FALSE	5IBrLC	0.148593	116137	0.988101	0.0116997	outcome	TRUE	reported	textfile	11	29118542	0.00528646	1.42e-09	NA	ieu-b-5106	Age at menarche || id:ieu-b-5106	TRUE	reported	igd	2	1	TRUE	36.6412
rs752278	A	G	A	G	-0.04	0.00159972	NA	0.416	FALSE	FALSE	FALSE	5IBrLC	0.871588	116137	0.970202	0.0098967	outcome	TRUE	reported	textfile	15	89037134	0.0043193	2.03e-20	NA	ieu-b-5106	Age at menarche || id:ieu-b-5106	TRUE	reported	igd	2	1	TRUE	85.7617
rs7605368	A	G	A	G	-0.028	0.00919955	NA	0.2164	FALSE	FALSE	FALSE	5IBrLC	0.431675	116137	0.995072	0.0116994	outcome	TRUE	reported	textfile	2	42984340	0.00511955	4.52e-08	NA	ieu-b-5106	Age at menarche || id:ieu-b-5106	TRUE	reported	igd	2	1	TRUE	29.9125
rs7628689	G	A	G	A	-0.035	0.0127003	NA	0.8523	FALSE	FALSE	FALSE	5IBrLC	0.357406	116137	0.998091	0.0137999	outcome	TRUE	reported	textfile	3	88216647	0.00594939	4.03e-09	NA	ieu-b-5106	Age at menarche || id:ieu-b-5106	TRUE	reported	igd	2	1	TRUE	34.6092
rs7644997	G	A	G	A	-0.046	0.0137998	NA	0.9064	FALSE	FALSE	FALSE	5IBrLC	0.405783	116137	0.999495	0.0165995	outcome	TRUE	reported	textfile	3	114594882	0.0073492	3.87e-10	NA	ieu-b-5106	Age at menarche || id:ieu-b-5106	TRUE	reported	igd	2	1	TRUE	39.1774
rs7678293	G	A	G	A	0.037	-0.00039992	NA	0.7427	FALSE	FALSE	FALSE	5IBrLC	0.970979	116137	0.995943	0.0109927	outcome	TRUE	reported	textfile	4	28742169	0.00482257	1.69e-14	NA	ieu-b-5106	Age at menarche || id:ieu-b-5106	TRUE	reported	igd	2	1	TRUE	58.8635
rs77530428	G	A	G	A	0.12	0.0490999	NA	0.0144	FALSE	FALSE	FALSE	5IBrLC	0.238984	116137	0.95959	0.0416974	outcome	TRUE	reported	textfile	12	17126283	0.0180597	3.04e-11	NA	ieu-b-5106	Age at menarche || id:ieu-b-5106	TRUE	reported	igd	2	1	TRUE	44.1511
rs77601667	C	G	C	G	0.034	0.00110039	NA	0.1644	FALSE	TRUE	TRUE	5IBrLC	0.932545	116137	0.997447	0.0130004	outcome	TRUE	reported	textfile	3	132556373	0.00596371	1.19e-08	NA	ieu-b-5106	Age at menarche || id:ieu-b-5106	TRUE	reported	igd	2	1	FALSE	32.5031
rs77848509	T	G	T	G	0.045	0.0234001	NA	0.0768	FALSE	FALSE	FALSE	5IBrLC	0.203437	116137	0.952719	0.0183989	outcome	TRUE	reported	textfile	14	101114062	0.00821947	4.38e-08	NA	ieu-b-5106	Age at menarche || id:ieu-b-5106	TRUE	reported	igd	2	1	TRUE	29.9735
rs7979001	A	G	A	G	0.024	-0.00250012	NA	0.5079	FALSE	FALSE	FALSE	5IBrLC	0.794536	116137	1	0.00960017	outcome	TRUE	reported	textfile	12	97506357	0.00423652	1.47e-08	NA	ieu-b-5106	Age at menarche || id:ieu-b-5106	TRUE	reported	igd	2	1	TRUE	32.0925
rs813301	T	C	T	C	0.029	0.0112	NA	0.6268	FALSE	FALSE	FALSE	5IBrLC	0.262686	116137	0.997572	0.00999946	outcome	TRUE	reported	textfile	5	52909927	0.00428724	1.34e-11	NA	ieu-b-5106	Age at menarche || id:ieu-b-5106	TRUE	reported	igd	2	1	TRUE	45.7552
rs8136272	T	A	T	A	-0.035	-0.000699755	NA	0.2746	FALSE	TRUE	TRUE	5IBrLC	0.948775	116137	0.987174	0.0108919	outcome	TRUE	reported	textfile	22	49678782	0.00484819	5.23e-13	NA	ieu-b-5106	Age at menarche || id:ieu-b-5106	TRUE	reported	igd	2	1	FALSE	52.1167
rs845193	G	A	G	A	-0.029	0.00570021	NA	0.745	FALSE	FALSE	FALSE	5IBrLC	0.607609	116137	0.984714	0.0111009	outcome	TRUE	reported	textfile	1	7421139	0.00501354	7.28e-09	NA	ieu-b-5106	Age at menarche || id:ieu-b-5106	TRUE	reported	igd	2	1	TRUE	33.4585
rs852061	C	A	C	A	0.035	-0.00240012	NA	0.6321	FALSE	FALSE	FALSE	5IBrLC	0.810321	116137	0.99779	0.00999999	outcome	TRUE	reported	textfile	20	17109159	0.00431182	4.77e-16	NA	ieu-b-5106	Age at menarche || id:ieu-b-5106	TRUE	reported	igd	2	1	TRUE	65.8893
rs9426832	G	A	G	A	-0.026	-0.00159972	NA	0.5106	FALSE	FALSE	FALSE	5IBrLC	0.875333	108517	0.994699	0.0101966	outcome	TRUE	reported	textfile	1	154631886	0.00427893	1.23e-09	NA	ieu-b-5106	Age at menarche || id:ieu-b-5106	TRUE	reported	igd	2	1	TRUE	36.9212
rs9522262	G	C	G	C	-0.041	0.0222998	NA	0.5232	FALSE	TRUE	TRUE	5IBrLC	0.022895	116137	0.989223	0.00980133	outcome	TRUE	reported	textfile	13	112186283	0.00444095	2.65e-20	NA	ieu-b-5106	Age at menarche || id:ieu-b-5106	TRUE	reported	igd	2	1	FALSE	85.2346
rs953230	A	G	A	G	0.036	-0.0230998	NA	0.7063	FALSE	FALSE	FALSE	5IBrLC	0.030878	116137	0.992304	0.0107011	outcome	TRUE	reported	textfile	11	46064974	0.00476644	4.26e-14	NA	ieu-b-5106	Age at menarche || id:ieu-b-5106	TRUE	reported	igd	2	1	TRUE	57.0449
rs9548873	T	C	T	C	-0.031	-0.0100998	NA	0.6547	FALSE	FALSE	FALSE	5IBrLC	0.322057	116137	0.999921	0.0101994	outcome	TRUE	reported	textfile	13	40238492	0.00443591	2.78e-12	NA	ieu-b-5106	Age at menarche || id:ieu-b-5106	TRUE	reported	igd	2	1	TRUE	48.838
rs9568123	G	A	G	A	0.033	-0.000699755	NA	0.1523	FALSE	FALSE	FALSE	5IBrLC	0.958321	116137	0.997207	0.0133897	outcome	TRUE	reported	textfile	13	49475780	0.00591511	2.42e-08	NA	ieu-b-5106	Age at menarche || id:ieu-b-5106	TRUE	reported	igd	2	1	TRUE	31.1245
rs9635759	A	G	A	G	0.059	0.00789971	NA	0.3123	FALSE	FALSE	FALSE	5IBrLC	0.451823	116137	0.95332	0.0104996	outcome	TRUE	reported	textfile	17	49613785	0.00463717	4.39e-37	NA	ieu-b-5106	Age at menarche || id:ieu-b-5106	TRUE	reported	igd	2	1	TRUE	161.882
rs9647570	G	T	G	T	0.037	-0.0046004	NA	0.1428	FALSE	FALSE	FALSE	5IBrLC	0.738887	116137	0.987043	0.0138014	outcome	TRUE	reported	textfile	5	167370263	0.006117	1.46e-09	NA	ieu-b-5106	Age at menarche || id:ieu-b-5106	TRUE	reported	igd	2	1	TRUE	36.587
rs970953	C	T	C	T	0.029	-0.00880017	NA	0.7338	FALSE	FALSE	FALSE	5IBrLC	0.427896	116137	0.978119	0.0111001	outcome	TRUE	reported	textfile	2	164514239	0.00489086	3.04e-09	NA	ieu-b-5106	Age at menarche || id:ieu-b-5106	TRUE	reported	igd	2	1	TRUE	35.1581
rs9758500	G	A	G	A	0.045	0.00410039	NA	0.6175	FALSE	FALSE	FALSE	5IBrLC	0.678783	116137	0.999808	0.00990136	outcome	TRUE	reported	textfile	3	86910329	0.00443571	3.49e-24	NA	ieu-b-5106	Age at menarche || id:ieu-b-5106	TRUE	reported	igd	2	1	TRUE	102.92
rs9858924	A	C	A	C	-0.029	-0.0127003	NA	0.3914	FALSE	FALSE	FALSE	5IBrLC	0.199524	116137	0.999159	0.00989962	outcome	TRUE	reported	textfile	3	18435601	0.00455373	1.91e-10	NA	ieu-b-5106	Age at menarche || id:ieu-b-5106	TRUE	reported	igd	2	1	TRUE	40.5566
AM																																		57.147
AM-KneeOA and/or HipOA
SNP	effect_allele.exposure	other_allele.exposure	effect_allele.outcome	other_allele.outcome	beta.exposure	beta.outcome	eaf.exposure	eaf.outcome	remove	palindromic	ambiguous	id.outcome	pval.outcome	samplesize.outcome	info.outcome	se.outcome	outcome	mr_keep.outcome	pval_origin.outcome	data_source.outcome	pval.exposure	chr.exposure	samplesize.exposure	se.exposure	pos.exposure	id.exposure	exposure	mr_keep.exposure	pval_origin.exposure	data_source.exposure	action	SNP_index	mr_keep	F
rs1020622	G	C	G	C	0.0218648	0.00579979	0.425046	0.4217	FALSE	TRUE	TRUE	ok9hRo	0.495024	150427	0.99442	0.00849985	outcome	TRUE	reported	textfile	4.7e-09	11	143819	0.00373281	9469792	ukb-b-17422	Age at menopause (last menstrual period) || id:ukb-b-17422	TRUE	reported	igd	2	1	FALSE	34.3099
rs10521305	C	T	C	T	0.0543913	-0.00619974	0.059401	0.0615	FALSE	FALSE	FALSE	ok9hRo	0.751757	142493	1	0.0195994	outcome	TRUE	reported	textfile	2.7e-12	16	143819	0.00778033	53908484	ukb-b-17422	Age at menopause (last menstrual period) || id:ukb-b-17422	TRUE	reported	igd	2	1	TRUE	48.8723
rs10813912	G	A	G	A	0.0248784	-0.00669951	0.623209	0.6299	FALSE	FALSE	FALSE	ok9hRo	0.44644	150427	0.994845	0.00879936	outcome	TRUE	reported	textfile	6e-11	9	143819	0.00380188	32975210	ukb-b-17422	Age at menopause (last menstrual period) || id:ukb-b-17422	TRUE	reported	igd	2	1	TRUE	42.8201
rs10854167	C	G	C	G	-0.0394814	-0.0127996	0.21285	0.2125	FALSE	TRUE	FALSE	ok9hRo	0.213943	150427	0.999696	0.010299	outcome	TRUE	reported	textfile	1.9e-18	20	143819	0.0045064	61533039	ukb-b-17422	Age at menopause (last menstrual period) || id:ukb-b-17422	TRUE	reported	igd	2	1	TRUE	76.7583
rs10998203	G	C	G	C	-0.0360969	-0.00859991	0.203589	0.2045	FALSE	TRUE	FALSE	ok9hRo	0.412753	150427	0.996702	0.0104998	outcome	TRUE	reported	textfile	3.3e-15	10	143819	0.00458046	70224532	ukb-b-17422	Age at menopause (last menstrual period) || id:ukb-b-17422	TRUE	reported	igd	2	1	TRUE	62.1043
rs11031005	C	T	C	T	0.0545996	0.00869973	0.143527	0.1433	FALSE	FALSE	FALSE	ok9hRo	0.47214	150427	0.992727	0.0120997	outcome	TRUE	reported	textfile	3.9e-25	11	143819	0.00527248	30226356	ukb-b-17422	Age at menopause (last menstrual period) || id:ukb-b-17422	TRUE	reported	igd	2	1	TRUE	107.238
rs112190116	T	C	T	C	0.142691	-0.0110003	0.011146	0.0101	FALSE	FALSE	FALSE	ok9hRo	0.810185	150427	1	0.0457988	outcome	TRUE	reported	textfile	5.1e-16	7	143819	0.0175968	144096158	ukb-b-17422	Age at menopause (last menstrual period) || id:ukb-b-17422	TRUE	reported	igd	2	1	TRUE	65.7545
rs112217463	A	G	A	G	-0.0373438	-0.00330044	0.373637	0.3595	FALSE	FALSE	FALSE	ok9hRo	0.70767	150427	0.995526	0.00880147	outcome	TRUE	reported	textfile	1.5e-22	15	143819	0.00382293	41438563	ukb-b-17422	Age at menopause (last menstrual period) || id:ukb-b-17422	TRUE	reported	igd	2	1	TRUE	95.4211
rs11571818	C	T	C	T	-0.112885	0.0510996	0.009415	0.008	FALSE	FALSE	FALSE	ok9hRo	0.297975	150427	0.995811	0.0490972	outcome	TRUE	reported	textfile	3.3e-09	13	143819	0.0190859	32968810	ukb-b-17422	Age at menopause (last menstrual period) || id:ukb-b-17422	TRUE	reported	igd	2	1	TRUE	34.9822
rs11650324	G	A	G	A	0.0390919	0.0136001	0.223193	0.2298	FALSE	FALSE	FALSE	ok9hRo	0.173804	150427	0.998918	0.00999944	outcome	TRUE	reported	textfile	1.1e-18	17	143819	0.00443178	5330186	ukb-b-17422	Age at menopause (last menstrual period) || id:ukb-b-17422	TRUE	reported	igd	2	1	TRUE	77.8067
rs12046563	G	A	G	A	-0.0251841	-0.0176002	0.239078	0.2343	FALSE	FALSE	FALSE	ok9hRo	0.078408	150427	0.997938	0.0100001	outcome	TRUE	reported	textfile	5.5e-09	1	143819	0.0043189	43137280	ukb-b-17422	Age at menopause (last menstrual period) || id:ukb-b-17422	TRUE	reported	igd	2	1	TRUE	34.0022
rs12132692	T	C	T	C	0.0402635	0.00910047	0.095686	0.1019	FALSE	FALSE	FALSE	ok9hRo	0.515703	150427	0.996706	0.0140011	outcome	TRUE	reported	textfile	1.3e-10	1	143819	0.00626821	169732743	ukb-b-17422	Age at menopause (last menstrual period) || id:ukb-b-17422	TRUE	reported	igd	2	1	TRUE	41.2606
rs12444283	G	C	G	C	-0.0289439	0.0200997	0.495379	0.4834	FALSE	TRUE	TRUE	ok9hRo	0.099439	98137	0.873216	0.0121995	outcome	TRUE	reported	textfile	2.7e-13	16	143819	0.00396012	33892028	ukb-b-17422	Age at menopause (last menstrual period) || id:ukb-b-17422	TRUE	reported	igd	2	1	FALSE	53.4192
rs12609254	T	C	T	C	-0.0338934	-0.00659973	0.10754	0.1111	FALSE	FALSE	FALSE	ok9hRo	0.627484	150427	0.998172	0.0136001	outcome	TRUE	reported	textfile	1.2e-08	19	143819	0.00594874	46865945	ukb-b-17422	Age at menopause (last menstrual period) || id:ukb-b-17422	TRUE	reported	igd	2	1	TRUE	32.4624
rs156520	A	C	A	C	0.0224571	-0.00840018	0.285356	0.287	FALSE	FALSE	FALSE	ok9hRo	0.37657	150427	0.97591	0.00949996	outcome	TRUE	reported	textfile	4.9e-08	4	143819	0.0041173	155690081	ukb-b-17422	Age at menopause (last menstrual period) || id:ukb-b-17422	TRUE	reported	igd	2	1	TRUE	29.7497
rs1565909	T	C	T	C	0.0623334	0.00209979	0.4874	0.5014	FALSE	FALSE	FALSE	ok9hRo	0.802579	150427	0.998175	0.00839881	outcome	TRUE	reported	textfile	3.5e-64	4	143819	0.00368522	84400330	ukb-b-17422	Age at menopause (last menstrual period) || id:ukb-b-17422	TRUE	reported	igd	2	1	TRUE	286.098
rs1655907	C	T	C	T	-0.0290465	0.0224	0.844827	0.8421	FALSE	FALSE	FALSE	ok9hRo	0.109588	127578	0.996282	0.0139996	outcome	TRUE	reported	textfile	1.1e-08	6	143819	0.00508668	29918587	ukb-b-17422	Age at menopause (last menstrual period) || id:ukb-b-17422	TRUE	reported	igd	2	1	TRUE	32.6076
rs16991615	A	G	A	G	0.243363	-0.0178005	0.061435	0.0668	FALSE	FALSE	FALSE	ok9hRo	0.297881	150427	1	0.0170996	outcome	TRUE	reported	textfile	1e-200	20	143819	0.00766417	5948227	ukb-b-17422	Age at menopause (last menstrual period) || id:ukb-b-17422	TRUE	reported	igd	2	1	TRUE	1008.27
rs1760940	C	A	C	A	-0.0380724	0.0130001	0.249675	0.2475	FALSE	FALSE	FALSE	ok9hRo	0.266493	127205	1	0.0116995	outcome	TRUE	reported	textfile	4.4e-19	14	143819	0.00426482	20938251	ukb-b-17422	Age at menopause (last menstrual period) || id:ukb-b-17422	TRUE	reported	igd	2	1	TRUE	79.6928
rs17646517	G	C	G	C	-0.0715967	-0.0407004	0.023116	0.0294	FALSE	TRUE	FALSE	ok9hRo	0.138854	150427	1	0.0274989	outcome	TRUE	reported	textfile	5.1e-09	3	143819	0.0122548	44286015	ukb-b-17422	Age at menopause (last menstrual period) || id:ukb-b-17422	TRUE	reported	igd	2	1	TRUE	34.1329
rs17650301	C	A	C	A	-0.0401265	0.00680007	0.295896	0.3122	FALSE	FALSE	FALSE	ok9hRo	0.540146	127205	1	0.0111005	outcome	TRUE	reported	textfile	2.8e-23	17	143819	0.00403659	62479273	ukb-b-17422	Age at menopause (last menstrual period) || id:ukb-b-17422	TRUE	reported	igd	2	1	TRUE	98.8174
rs17680522	G	A	G	A	0.0231515	-0.00399999	0.292256	0.2925	FALSE	FALSE	FALSE	ok9hRo	0.670462	150427	1	0.00940037	outcome	TRUE	reported	textfile	1.2e-08	16	143819	0.00406147	9069331	ukb-b-17422	Age at menopause (last menstrual period) || id:ukb-b-17422	TRUE	reported	igd	2	1	TRUE	32.4931
rs17820747	C	A	C	A	0.0259694	-0.00130015	0.237559	0.2288	FALSE	FALSE	FALSE	ok9hRo	0.903276	142493	0.994929	0.0106987	outcome	TRUE	reported	textfile	2.1e-09	2	143819	0.00433713	32701687	ukb-b-17422	Age at menopause (last menstrual period) || id:ukb-b-17422	TRUE	reported	igd	2	1	TRUE	35.8525
rs17856037	T	C	T	C	-0.0739792	0.0321002	0.025275	0.0255	FALSE	FALSE	FALSE	ok9hRo	0.230981	150427	1	0.0267985	outcome	TRUE	reported	textfile	2.9e-10	14	143819	0.0117329	34985658	ukb-b-17422	Age at menopause (last menstrual period) || id:ukb-b-17422	TRUE	reported	igd	2	1	TRUE	39.7565
rs184540366	T	G	T	G	-0.0848094	0.0188002	0.022361	0.0215	FALSE	FALSE	FALSE	ok9hRo	0.548094	150427	0.930955	0.0313013	outcome	TRUE	reported	textfile	4.6e-11	12	143819	0.012884	66649478	ukb-b-17422	Age at menopause (last menstrual period) || id:ukb-b-17422	TRUE	reported	igd	2	1	TRUE	43.3298
rs200448	C	T	C	T	-0.0214999	-0.00799991	0.568616	0.5582	FALSE	FALSE	FALSE	ok9hRo	0.346597	150427	0.997135	0.0084996	outcome	TRUE	reported	textfile	8.1e-09	1	143819	0.00372895	6701978	ukb-b-17422	Age at menopause (last menstrual period) || id:ukb-b-17422	TRUE	reported	igd	2	1	TRUE	33.243
rs2304192	G	A	G	A	-0.0281824	0.00920019	0.674873	0.676	FALSE	FALSE	FALSE	ok9hRo	0.407195	118952	0.944341	0.0111001	outcome	TRUE	reported	textfile	3e-12	19	143819	0.00404022	3933314	ukb-b-17422	Age at menopause (last menstrual period) || id:ukb-b-17422	TRUE	reported	igd	2	1	TRUE	48.6571
rs251723	C	G	C	G	0.0517082	0.00449986	0.343901	0.3513	FALSE	TRUE	FALSE	ok9hRo	0.609113	150427	0.9948	0.00880013	outcome	TRUE	reported	textfile	2e-40	16	143819	0.00388425	11953080	ukb-b-17422	Age at menopause (last menstrual period) || id:ukb-b-17422	TRUE	reported	igd	2	1	TRUE	177.217
rs2519673	A	G	A	G	-0.0267774	-0.00689975	0.631019	0.623	FALSE	FALSE	FALSE	ok9hRo	0.448307	142493	0.997946	0.00909968	outcome	TRUE	reported	textfile	2.4e-12	7	143819	0.00381997	105994726	ukb-b-17422	Age at menopause (last menstrual period) || id:ukb-b-17422	TRUE	reported	igd	2	1	TRUE	49.1379
rs2624847	T	G	T	G	0.0268408	0.00039992	0.743348	0.7452	FALSE	FALSE	FALSE	ok9hRo	0.967427	150427	1	0.00979343	outcome	TRUE	reported	textfile	2.1e-10	3	143819	0.00422243	50174197	ukb-b-17422	Age at menopause (last menstrual period) || id:ukb-b-17422	TRUE	reported	igd	2	1	TRUE	40.4079
rs2688194	C	T	C	T	0.0440712	-0.00379977	0.083337	0.0858	FALSE	FALSE	FALSE	ok9hRo	0.8013	150427	0.997709	0.0150985	outcome	TRUE	reported	textfile	3.6e-11	5	143819	0.00665805	154257868	ukb-b-17422	Age at menopause (last menstrual period) || id:ukb-b-17422	TRUE	reported	igd	2	1	TRUE	43.8143
rs28416520	A	G	A	G	-0.0356415	-0.00369984	0.455502	0.4602	FALSE	FALSE	FALSE	ok9hRo	0.66704	150427	0.979275	0.00859999	outcome	TRUE	reported	textfile	1.2e-21	12	143819	0.00372893	130823657	ukb-b-17422	Age at menopause (last menstrual period) || id:ukb-b-17422	TRUE	reported	igd	2	1	TRUE	91.3573
rs28797500	C	T	C	T	-0.0846069	-0.00529993	0.777853	0.7776	FALSE	FALSE	FALSE	ok9hRo	0.606875	150427	1	0.0103003	outcome	TRUE	reported	textfile	3.8e-81	8	143819	0.00443452	37884310	ukb-b-17422	Age at menopause (last menstrual period) || id:ukb-b-17422	TRUE	reported	igd	2	1	TRUE	364.014
rs2941506	G	A	G	A	0.0373779	-0.00660017	0.684301	0.6831	FALSE	FALSE	FALSE	ok9hRo	0.468287	150427	0.995586	0.00910031	outcome	TRUE	reported	textfile	5.2e-21	17	143819	0.00397463	37833035	ukb-b-17422	Age at menopause (last menstrual period) || id:ukb-b-17422	TRUE	reported	igd	2	1	TRUE	88.4375
rs299168	A	G	A	G	0.0506456	0.00509997	0.097587	0.0978	FALSE	FALSE	FALSE	ok9hRo	0.725052	150427	0.974052	0.0145003	outcome	TRUE	reported	textfile	8e-16	19	143819	0.00628843	56317058	ukb-b-17422	Age at menopause (last menstrual period) || id:ukb-b-17422	TRUE	reported	igd	2	1	TRUE	64.8633
rs349306	A	G	A	G	0.0525066	-0.00330044	0.871745	0.8634	FALSE	FALSE	FALSE	ok9hRo	0.806878	142493	0.963263	0.0135012	outcome	TRUE	reported	textfile	8.6e-21	19	143819	0.00561478	950694	ukb-b-17422	Age at menopause (last menstrual period) || id:ukb-b-17422	TRUE	reported	igd	2	1	TRUE	87.4505
rs34962991	A	G	A	G	-0.0983543	-0.00979986	0.363977	0.3493	FALSE	FALSE	FALSE	ok9hRo	0.265407	150427	0.997813	0.00879936	outcome	TRUE	reported	textfile	2.9e-145	19	143819	0.00383238	55827175	ukb-b-17422	Age at menopause (last menstrual period) || id:ukb-b-17422	TRUE	reported	igd	2	1	TRUE	658.642
rs3803756	T	A	T	A	-0.0247507	0.0139995	0.640107	0.6415	FALSE	TRUE	FALSE	ok9hRo	0.111619	150427	0.997305	0.00879944	outcome	TRUE	reported	textfile	1.2e-10	17	143819	0.00384048	55363674	ukb-b-17422	Age at menopause (last menstrual period) || id:ukb-b-17422	TRUE	reported	igd	2	1	TRUE	41.534
rs394448	C	G	C	G	-0.020456	-0.00710015	0.515449	0.5206	FALSE	TRUE	TRUE	ok9hRo	0.403545	150427	0.994856	0.00850005	outcome	TRUE	reported	textfile	3.2e-08	19	143819	0.00370034	56452144	ukb-b-17422	Age at menopause (last menstrual period) || id:ukb-b-17422	TRUE	reported	igd	2	1	FALSE	30.5603
rs419128	A	G	A	G	-0.0347717	-0.00430023	0.346747	0.3455	FALSE	FALSE	FALSE	ok9hRo	0.629008	150427	0.998737	0.0089009	outcome	TRUE	reported	textfile	2.2e-19	5	143819	0.00386202	6739791	ukb-b-17422	Age at menopause (last menstrual period) || id:ukb-b-17422	TRUE	reported	igd	2	1	TRUE	81.063
rs4408133	C	G	C	G	0.0316029	0.0044003	0.334777	0.3344	FALSE	TRUE	FALSE	ok9hRo	0.643267	142493	0.990591	0.00950111	outcome	TRUE	reported	textfile	6.9e-16	1	143819	0.00391465	242049649	ukb-b-17422	Age at menopause (last menstrual period) || id:ukb-b-17422	TRUE	reported	igd	2	1	TRUE	65.173
rs4495657	C	T	C	T	0.0328462	-0.0077995	0.59515	0.5946	FALSE	FALSE	FALSE	ok9hRo	0.369945	150427	0.996217	0.00869921	outcome	TRUE	reported	textfile	2.4e-18	1	143819	0.00376043	180949131	ukb-b-17422	Age at menopause (last menstrual period) || id:ukb-b-17422	TRUE	reported	igd	2	1	TRUE	76.2949
rs4668354	G	C	G	C	0.0347835	-0.00249987	0.624972	0.6331	FALSE	TRUE	FALSE	ok9hRo	0.776338	150427	0.997275	0.00879944	outcome	TRUE	reported	textfile	5.6e-20	2	143819	0.00380081	171814750	ukb-b-17422	Age at menopause (last menstrual period) || id:ukb-b-17422	TRUE	reported	igd	2	1	TRUE	83.7518
rs4679121	T	C	T	C	-0.038058	-0.00060018	0.104812	0.1067	FALSE	FALSE	FALSE	ok9hRo	0.965052	150427	0.988068	0.0136981	outcome	TRUE	reported	textfile	3.1e-10	3	143819	0.00604834	126160601	ukb-b-17422	Age at menopause (last menstrual period) || id:ukb-b-17422	TRUE	reported	igd	2	1	TRUE	39.5931
rs4716056	G	A	G	A	0.0214312	0.00339977	0.373622	0.3884	FALSE	FALSE	FALSE	ok9hRo	0.692597	150427	1	0.00859977	outcome	TRUE	reported	textfile	1.6e-08	6	143819	0.00379142	16278390	ukb-b-17422	Age at menopause (last menstrual period) || id:ukb-b-17422	TRUE	reported	igd	2	1	TRUE	31.9513
rs4782369	C	G	C	G	0.0300142	-0.0010996	0.325618	0.3244	FALSE	TRUE	FALSE	ok9hRo	0.903764	150427	0.994284	0.00909456	outcome	TRUE	reported	textfile	2.1e-14	16	143819	0.00392749	88531861	ukb-b-17422	Age at menopause (last menstrual period) || id:ukb-b-17422	TRUE	reported	igd	2	1	TRUE	58.4014
rs4821798	C	T	C	T	-0.0434503	-0.00830046	0.307942	0.314	FALSE	FALSE	FALSE	ok9hRo	0.361707	150427	0.999759	0.00910021	outcome	TRUE	reported	textfile	1.2e-27	22	143819	0.00398813	39021165	ukb-b-17422	Age at menopause (last menstrual period) || id:ukb-b-17422	TRUE	reported	igd	2	1	TRUE	118.699
rs4886238	A	G	A	G	0.0379851	-0.00979986	0.327255	0.3342	FALSE	FALSE	FALSE	ok9hRo	0.291966	142493	0.994254	0.00929938	outcome	TRUE	reported	textfile	6.3e-22	13	143819	0.0039464	61113739	ukb-b-17422	Age at menopause (last menstrual period) || id:ukb-b-17422	TRUE	reported	igd	2	1	TRUE	92.6455
rs507926	C	T	C	T	0.0298505	-0.000899595	0.833471	0.832	FALSE	FALSE	FALSE	ok9hRo	0.936497	150427	1	0.011291	outcome	TRUE	reported	textfile	1.5e-09	3	143819	0.00494009	9008174	ukb-b-17422	Age at menopause (last menstrual period) || id:ukb-b-17422	TRUE	reported	igd	2	1	TRUE	36.5118
rs536092	T	C	T	C	0.0238492	0.00059982	0.382668	0.3933	FALSE	FALSE	FALSE	ok9hRo	0.944997	150427	0.98959	0.00869421	outcome	TRUE	reported	textfile	3.9e-10	20	143819	0.00381037	48501351	ukb-b-17422	Age at menopause (last menstrual period) || id:ukb-b-17422	TRUE	reported	igd	2	1	TRUE	39.1754
rs55707872	C	A	C	A	0.0353746	-0.0145999	0.314362	0.3107	FALSE	FALSE	FALSE	ok9hRo	0.112511	150427	0.989018	0.00919964	outcome	TRUE	reported	textfile	5.7e-19	1	143819	0.00397578	46680167	ukb-b-17422	Age at menopause (last menstrual period) || id:ukb-b-17422	TRUE	reported	igd	2	1	TRUE	79.1659
rs55848327	A	G	A	G	0.0251522	0.00700044	0.768098	0.7733	FALSE	FALSE	FALSE	ok9hRo	0.488273	150427	0.995769	0.0101008	outcome	TRUE	reported	textfile	8.8e-09	15	143819	0.00437233	63819427	ukb-b-17422	Age at menopause (last menstrual period) || id:ukb-b-17422	TRUE	reported	igd	2	1	TRUE	33.0922
rs58279426	C	T	C	T	0.0675842	0.00239988	0.478628	0.4967	FALSE	FALSE	FALSE	ok9hRo	0.77767	150427	0.995624	0.00849945	outcome	TRUE	reported	textfile	1.5e-74	5	143819	0.00369987	176448139	ukb-b-17422	Age at menopause (last menstrual period) || id:ukb-b-17422	TRUE	reported	igd	2	1	TRUE	333.67
rs6011452	A	C	A	C	-0.0490561	-0.0148	0.221177	0.2128	FALSE	FALSE	FALSE	ok9hRo	0.158657	150427	0.98738	0.0104994	outcome	TRUE	reported	textfile	2.8e-28	20	143819	0.00444771	61289445	ukb-b-17422	Age at menopause (last menstrual period) || id:ukb-b-17422	TRUE	reported	igd	2	1	TRUE	121.65
rs60907808	G	A	G	A	-0.0443796	0.00790012	0.143874	0.1482	FALSE	FALSE	FALSE	ok9hRo	0.506786	150427	0.994873	0.0119005	outcome	TRUE	reported	textfile	3.2e-17	19	143819	0.00525887	23104068	ukb-b-17422	Age at menopause (last menstrual period) || id:ukb-b-17422	TRUE	reported	igd	2	1	TRUE	71.2167
rs6139074	C	A	C	A	-0.0306464	0.0116	0.206738	0.2012	FALSE	FALSE	FALSE	ok9hRo	0.269235	150427	0.994511	0.0104994	outcome	TRUE	reported	textfile	1.8e-11	20	143819	0.00456118	63244	ukb-b-17422	Age at menopause (last menstrual period) || id:ukb-b-17422	TRUE	reported	igd	2	1	TRUE	45.1445
rs61870304	G	A	G	A	-0.0368462	0.00579979	0.114382	0.116	FALSE	FALSE	FALSE	ok9hRo	0.725208	127205	0.894445	0.0164998	outcome	TRUE	reported	textfile	1.7e-09	10	143819	0.00611348	126680627	ukb-b-17422	Age at menopause (last menstrual period) || id:ukb-b-17422	TRUE	reported	igd	2	1	TRUE	36.3252
rs62156695	G	A	G	A	-0.0640509	0.00830035	0.103904	0.1016	FALSE	FALSE	FALSE	ok9hRo	0.55044	150427	0.999052	0.0139011	outcome	TRUE	reported	textfile	2.7e-26	2	143819	0.00603671	67649768	ukb-b-17422	Age at menopause (last menstrual period) || id:ukb-b-17422	TRUE	reported	igd	2	1	TRUE	112.577
rs62445870	T	C	T	C	0.0745712	0.002	0.022584	0.0259	FALSE	FALSE	FALSE	ok9hRo	0.941148	150427	1	0.0270903	outcome	TRUE	reported	textfile	1.9e-09	7	143819	0.012408	50514904	ukb-b-17422	Age at menopause (last menstrual period) || id:ukb-b-17422	TRUE	reported	igd	2	1	TRUE	36.1192
rs6435156	T	C	T	C	-0.0263107	0.00560029	0.255236	0.2587	FALSE	FALSE	FALSE	ok9hRo	0.559684	150427	0.994948	0.00960086	outcome	TRUE	reported	textfile	4.5e-10	2	143819	0.0042185	203425475	ukb-b-17422	Age at menopause (last menstrual period) || id:ukb-b-17422	TRUE	reported	igd	2	1	TRUE	38.8999
rs6470643	C	A	C	A	-0.0282893	0.0185999	0.217487	0.2161	FALSE	FALSE	FALSE	ok9hRo	0.068228	150427	0.998088	0.0102001	outcome	TRUE	reported	textfile	2.4e-10	8	143819	0.0044663	129621777	ukb-b-17422	Age at menopause (last menstrual period) || id:ukb-b-17422	TRUE	reported	igd	2	1	TRUE	40.1189
rs6500437	C	T	C	T	-0.0354601	-0.0166004	0.315452	0.3055	FALSE	FALSE	FALSE	ok9hRo	0.07118	150427	1	0.00920035	outcome	TRUE	reported	textfile	4.6e-19	16	143819	0.00397468	89789898	ukb-b-17422	Age at menopause (last menstrual period) || id:ukb-b-17422	TRUE	reported	igd	2	1	TRUE	79.5931
rs6584351	G	A	G	A	0.0204696	-0.0133002	0.511463	0.4977	FALSE	FALSE	FALSE	ok9hRo	0.130679	142493	0.998008	0.00879972	outcome	TRUE	reported	textfile	2.6e-08	10	143819	0.00367696	101970997	ukb-b-17422	Age at menopause (last menstrual period) || id:ukb-b-17422	TRUE	reported	igd	2	1	TRUE	30.9914
rs6667957	C	T	C	T	-0.0259762	0.00139998	0.43005	0.4122	FALSE	FALSE	FALSE	ok9hRo	0.872137	150427	0.984902	0.00869852	outcome	TRUE	reported	textfile	4.3e-12	1	143819	0.00374996	244613791	ukb-b-17422	Age at menopause (last menstrual period) || id:ukb-b-17422	TRUE	reported	igd	2	1	TRUE	47.9842
rs6736096	C	T	C	T	0.0201113	0.00559965	0.51589	0.5289	FALSE	FALSE	FALSE	ok9hRo	0.510019	150427	0.998505	0.00849967	outcome	TRUE	reported	textfile	4.7e-08	2	143819	0.00368295	216958369	ukb-b-17422	Age at menopause (last menstrual period) || id:ukb-b-17422	TRUE	reported	igd	2	1	TRUE	29.8187
rs6830848	T	G	T	G	-0.0347717	-0.00719986	0.469038	0.4739	FALSE	FALSE	FALSE	ok9hRo	0.391356	150427	0.998601	0.00839966	outcome	TRUE	reported	textfile	3.6e-21	4	143819	0.00368223	48690408	ukb-b-17422	Age at menopause (last menstrual period) || id:ukb-b-17422	TRUE	reported	igd	2	1	TRUE	89.1723
rs6912979	C	T	C	T	-0.0255493	-0.00130015	0.28336	0.2793	FALSE	FALSE	FALSE	ok9hRo	0.889983	150427	0.994059	0.00939922	outcome	TRUE	reported	textfile	4.3e-10	6	143819	0.00409197	160120799	ukb-b-17422	Age at menopause (last menstrual period) || id:ukb-b-17422	TRUE	reported	igd	2	1	TRUE	38.9846
rs6961014	G	C	G	C	-0.029044	0.00759981	0.787705	0.7808	FALSE	TRUE	FALSE	ok9hRo	0.456214	150427	0.997907	0.0101998	outcome	TRUE	reported	textfile	1.2e-10	7	143819	0.00451308	128692710	ukb-b-17422	Age at menopause (last menstrual period) || id:ukb-b-17422	TRUE	reported	igd	2	1	TRUE	41.4159
rs7087644	G	A	G	A	-0.0839477	-0.00469994	0.040862	0.0399	FALSE	FALSE	FALSE	ok9hRo	0.827734	150427	0.996503	0.0215981	outcome	TRUE	reported	textfile	2e-19	10	143819	0.00931223	97826334	ukb-b-17422	Age at menopause (last menstrual period) || id:ukb-b-17422	TRUE	reported	igd	2	1	TRUE	81.2662
rs7125555	T	C	T	C	-0.0276469	-0.00450011	0.484015	0.4739	FALSE	FALSE	FALSE	ok9hRo	0.596536	150427	0.996887	0.00850058	outcome	TRUE	reported	textfile	6.5e-14	11	143819	0.00368739	32549463	ukb-b-17422	Age at menopause (last menstrual period) || id:ukb-b-17422	TRUE	reported	igd	2	1	TRUE	56.2153
rs72708144	C	T	C	T	0.0587965	0.00320011	0.041604	0.0408	FALSE	FALSE	FALSE	ok9hRo	0.883277	150427	1	0.0217967	outcome	TRUE	reported	textfile	1.7e-10	1	143819	0.00921141	149815740	ukb-b-17422	Age at menopause (last menstrual period) || id:ukb-b-17422	TRUE	reported	igd	2	1	TRUE	40.7428
rs72814771	G	T	G	T	0.0493593	-0.0111002	0.09862	0.0959	FALSE	FALSE	FALSE	ok9hRo	0.456294	150427	0.973712	0.0149003	outcome	TRUE	reported	textfile	2.9e-15	5	143819	0.0062528	173471004	ukb-b-17422	Age at menopause (last menstrual period) || id:ukb-b-17422	TRUE	reported	igd	2	1	TRUE	62.3145
rs72827480	C	T	C	T	0.0270835	-0.0077995	0.402064	0.4038	FALSE	FALSE	FALSE	ok9hRo	0.369945	150427	0.989427	0.00869921	outcome	TRUE	reported	textfile	6e-13	2	143819	0.00376142	121146501	ukb-b-17422	Age at menopause (last menstrual period) || id:ukb-b-17422	TRUE	reported	igd	2	1	TRUE	51.8449
rs728900	A	T	A	T	-0.0317053	-0.0134997	0.422089	0.4192	FALSE	TRUE	TRUE	ok9hRo	0.133597	142493	0.985894	0.00899941	outcome	TRUE	reported	textfile	3.2e-17	10	143819	0.00375738	131590300	ukb-b-17422	Age at menopause (last menstrual period) || id:ukb-b-17422	TRUE	reported	igd	2	1	FALSE	71.2022
rs73037453	T	C	T	C	-0.0264143	0.00599996	0.190997	0.1875	FALSE	FALSE	FALSE	ok9hRo	0.582021	150427	0.997478	0.0109004	outcome	TRUE	reported	textfile	1.7e-08	19	143819	0.00468736	33464225	ukb-b-17422	Age at menopause (last menstrual period) || id:ukb-b-17422	TRUE	reported	igd	2	1	TRUE	31.7557
rs746748	T	C	T	C	0.0474397	-0.00339977	0.068678	0.0643	FALSE	FALSE	FALSE	ok9hRo	0.844178	150427	0.996356	0.017297	outcome	TRUE	reported	textfile	7.5e-11	20	143819	0.00728581	25282967	ukb-b-17422	Age at menopause (last menstrual period) || id:ukb-b-17422	TRUE	reported	igd	2	1	TRUE	42.3963
rs74701710	A	G	A	G	-0.0483435	0.0046004	0.056067	0.0534	FALSE	FALSE	FALSE	ok9hRo	0.809672	150427	0.990503	0.0191008	outcome	TRUE	reported	textfile	1.8e-09	10	143819	0.00803605	13208912	ukb-b-17422	Age at menopause (last menstrual period) || id:ukb-b-17422	TRUE	reported	igd	2	1	TRUE	36.1902
rs74742883	G	T	G	T	-0.0310808	0.0140999	0.218286	0.2176	FALSE	FALSE	FALSE	ok9hRo	0.170995	150427	0.999429	0.0102993	outcome	TRUE	reported	textfile	3e-12	7	143819	0.00445473	99785765	ukb-b-17422	Age at menopause (last menstrual period) || id:ukb-b-17422	TRUE	reported	igd	2	1	TRUE	48.679
rs75770066	G	A	G	A	0.231048	0.00620018	0.030813	0.037	FALSE	FALSE	FALSE	ok9hRo	0.786584	150427	1	0.0229001	outcome	TRUE	reported	textfile	8.09e-105	12	143819	0.0106265	66704225	ukb-b-17422	Age at menopause (last menstrual period) || id:ukb-b-17422	TRUE	reported	igd	2	1	TRUE	472.742
rs7589040	T	C	T	C	-0.0315167	-0.0101998	0.209818	0.2404	FALSE	FALSE	FALSE	ok9hRo	0.31252	150427	0.997914	0.0100994	outcome	TRUE	reported	textfile	2.4e-12	2	143819	0.00449719	135682208	ukb-b-17422	Age at menopause (last menstrual period) || id:ukb-b-17422	TRUE	reported	igd	2	1	TRUE	49.1133
rs7661090	T	C	T	C	-0.0352894	0.0160003	0.106995	0.1069	FALSE	FALSE	FALSE	ok9hRo	0.246256	150427	0.994412	0.0137994	outcome	TRUE	reported	textfile	3.2e-09	4	143819	0.0059614	13571901	ukb-b-17422	Age at menopause (last menstrual period) || id:ukb-b-17422	TRUE	reported	igd	2	1	TRUE	35.0423
rs76928871	G	A	G	A	0.043013	0.0201996	0.192314	0.1852	FALSE	FALSE	FALSE	ok9hRo	0.066309	150427	0.993824	0.011	outcome	TRUE	reported	textfile	4.3e-20	2	143819	0.00468506	48005821	ukb-b-17422	Age at menopause (last menstrual period) || id:ukb-b-17422	TRUE	reported	igd	2	1	TRUE	84.2887
rs77100210	C	A	C	A	0.113128	-0.000299955	0.051115	0.0487	FALSE	FALSE	FALSE	ok9hRo	0.988144	150427	0.979941	0.0201856	outcome	TRUE	reported	textfile	5.6e-41	12	143819	0.008439	10875928	ukb-b-17422	Age at menopause (last menstrual period) || id:ukb-b-17422	TRUE	reported	igd	2	1	TRUE	179.704
rs7778113	T	G	T	G	0.0279687	0.0112	0.345864	0.357	FALSE	FALSE	FALSE	ok9hRo	0.21838	150427	0.973102	0.00909946	outcome	TRUE	reported	textfile	9.4e-13	7	143819	0.0039179	5448087	ukb-b-17422	Age at menopause (last menstrual period) || id:ukb-b-17422	TRUE	reported	igd	2	1	TRUE	50.961
rs7779	C	G	C	G	0.0398625	-0.0181996	0.072772	0.0692	FALSE	TRUE	FALSE	ok9hRo	0.278634	150427	1	0.0167987	outcome	TRUE	reported	textfile	1.7e-08	1	143819	0.00707203	246930564	ukb-b-17422	Age at menopause (last menstrual period) || id:ukb-b-17422	TRUE	reported	igd	2	1	TRUE	31.7717
rs77952879	C	G	C	G	-0.0421247	0.00429974	0.078277	0.0789	FALSE	TRUE	FALSE	ok9hRo	0.788117	150427	0.969799	0.0159987	outcome	TRUE	reported	textfile	1.3e-09	8	143819	0.00694851	103636045	ukb-b-17422	Age at menopause (last menstrual period) || id:ukb-b-17422	TRUE	reported	igd	2	1	TRUE	36.7528
rs78080415	C	T	C	T	0.0298435	-0.00390038	0.144619	0.1463	FALSE	FALSE	FALSE	ok9hRo	0.743119	150427	0.995547	0.0119014	outcome	TRUE	reported	textfile	1.3e-08	6	143819	0.00524617	111537016	ukb-b-17422	Age at menopause (last menstrual period) || id:ukb-b-17422	TRUE	reported	igd	2	1	TRUE	32.3605
rs78385274	C	G	A	G	-0.0593868	-0.00320011	0.105585	0.1052	TRUE	TRUE	FALSE	ok9hRo	0.849802	111018	0.976118	0.0168986	outcome	TRUE	reported	textfile	4.6e-23	2	143819	0.00600442	67531571	ukb-b-17422	Age at menopause (last menstrual period) || id:ukb-b-17422	TRUE	reported	igd	2	1	FALSE	97.8223
rs7845046	A	T	A	T	-0.0492105	0.00569973	0.948961	0.9479	FALSE	TRUE	FALSE	ok9hRo	0.765375	150427	0.996617	0.019099	outcome	TRUE	reported	textfile	4.4e-09	8	143819	0.0083836	48926264	ukb-b-17422	Age at menopause (last menstrual period) || id:ukb-b-17422	TRUE	reported	igd	2	1	TRUE	34.4552
rs8045589	T	A	T	A	-0.0225953	0.00580015	0.486707	0.4985	FALSE	TRUE	TRUE	ok9hRo	0.500054	150427	0.991403	0.00860039	outcome	TRUE	reported	textfile	9.7e-10	16	143819	0.0036951	9210373	ukb-b-17422	Age at menopause (last menstrual period) || id:ukb-b-17422	TRUE	reported	igd	2	1	FALSE	37.3924
rs888368	G	A	G	A	0.0221884	-0.00870005	0.505234	0.5182	FALSE	FALSE	FALSE	ok9hRo	0.300311	150427	0.99808	0.00839962	outcome	TRUE	reported	textfile	1.7e-09	15	143819	0.00368454	86302283	ukb-b-17422	Age at menopause (last menstrual period) || id:ukb-b-17422	TRUE	reported	igd	2	1	TRUE	36.2648
rs9313736	A	G	A	G	-0.0314315	0.00270035	0.385808	0.3878	FALSE	FALSE	FALSE	ok9hRo	0.753558	150427	1	0.00860118	outcome	TRUE	reported	textfile	8e-17	5	143819	0.00377284	175948316	ukb-b-17422	Age at menopause (last menstrual period) || id:ukb-b-17422	TRUE	reported	igd	2	1	TRUE	69.4054
rs9358956	C	G	C	G	-0.0658709	-0.00539955	0.828667	0.8281	FALSE	TRUE	FALSE	ok9hRo	0.629721	150427	0.971356	0.0111996	outcome	TRUE	reported	textfile	1.6e-40	6	143819	0.00494254	10887253	ukb-b-17422	Age at menopause (last menstrual period) || id:ukb-b-17422	TRUE	reported	igd	2	1	TRUE	177.618
rs9438982	A	C	A	C	-0.0471437	-0.0120999	0.681683	0.6742	FALSE	FALSE	FALSE	ok9hRo	0.197985	142493	0.9998	0.00939935	outcome	TRUE	reported	textfile	7.4e-33	1	143819	0.00394883	39358143	ukb-b-17422	Age at menopause (last menstrual period) || id:ukb-b-17422	TRUE	reported	igd	2	1	TRUE	142.531
rs9607474	T	C	T	C	-0.032426	-0.0148	0.117784	0.1188	FALSE	FALSE	FALSE	ok9hRo	0.258545	150427	0.993639	0.0130992	outcome	TRUE	reported	textfile	1.5e-08	22	143819	0.00573242	22336708	ukb-b-17422	Age at menopause (last menstrual period) || id:ukb-b-17422	TRUE	reported	igd	2	1	TRUE	31.9971
rs9613667	C	A	C	A	-0.0232454	-0.0104997	0.348026	0.3302	FALSE	FALSE	FALSE	ok9hRo	0.243316	150427	0.997318	0.00899918	outcome	TRUE	reported	textfile	2e-09	22	143819	0.00387681	29127412	ukb-b-17422	Age at menopause (last menstrual period) || id:ukb-b-17422	TRUE	reported	igd	2	1	TRUE	35.9522
rs9788714	A	G	A	G	-0.0429278	-0.00399999	0.381174	0.381	FALSE	FALSE	FALSE	ok9hRo	0.649451	150427	0.992079	0.00880037	outcome	TRUE	reported	textfile	1.8e-29	15	143819	0.00380771	89781855	ukb-b-17422	Age at menopause (last menstrual period) || id:ukb-b-17422	TRUE	reported	igd	2	1	TRUE	127.101
rs9915489	T	A	T	A	0.043559	-0.0149004	0.3405	0.341	FALSE	TRUE	FALSE	ok9hRo	0.094094	150427	0.986259	0.00890011	outcome	TRUE	reported	textfile	7.2e-29	17	143819	0.00390689	41173226	ukb-b-17422	Age at menopause (last menstrual period) || id:ukb-b-17422	TRUE	reported	igd	2	1	TRUE	124.306
AM-Hip OA																																		89.6606
SNP	effect_allele.exposure	other_allele.exposure	effect_allele.outcome	other_allele.outcome	beta.exposure	beta.outcome	eaf.exposure	eaf.outcome	remove	palindromic	ambiguous	id.outcome	pval.outcome	samplesize.outcome	info.outcome	se.outcome	outcome	mr_keep.outcome	pval_origin.outcome	data_source.outcome	pval.exposure	chr.exposure	samplesize.exposure	se.exposure	pos.exposure	id.exposure	exposure	mr_keep.exposure	pval_origin.exposure	data_source.exposure	action	SNP_index	mr_keep	F
rs1020622	G	C	G	C	0.0218648	0.00220042	0.425046	0.4174	FALSE	TRUE	TRUE	wMSCpb	0.861373	79289	0.99442	0.0126007	outcome	TRUE	reported	textfile	4.7e-09	11	143819	0.00373281	9469792	ukb-b-17422	Age at menopause (last menstrual period) || id:ukb-b-17422	TRUE	reported	igd	2	1	FALSE	34.3099
rs10521305	C	T	C	T	0.0543913	0.0189005	0.059401	0.0644	FALSE	FALSE	FALSE	wMSCpb	0.498148	76469	1	0.0279013	outcome	TRUE	reported	textfile	2.7e-12	16	143819	0.00778033	53908484	ukb-b-17422	Age at menopause (last menstrual period) || id:ukb-b-17422	TRUE	reported	igd	2	1	TRUE	48.8723
rs10813912	G	A	G	A	0.0248784	-0.0225	0.623209	0.6312	FALSE	FALSE	FALSE	wMSCpb	0.081126	79289	0.994845	0.0129	outcome	TRUE	reported	textfile	6e-11	9	143819	0.00380188	32975210	ukb-b-17422	Age at menopause (last menstrual period) || id:ukb-b-17422	TRUE	reported	igd	2	1	TRUE	42.8201
rs10854167	C	G	C	G	-0.0394814	-0.0326999	0.21285	0.2153	FALSE	TRUE	FALSE	wMSCpb	0.030363	79289	0.999696	0.0151016	outcome	TRUE	reported	textfile	1.9e-18	20	143819	0.0045064	61533039	ukb-b-17422	Age at menopause (last menstrual period) || id:ukb-b-17422	TRUE	reported	igd	2	1	TRUE	76.7583
rs10998203	G	C	G	C	-0.0360969	-0.0216	0.203589	0.2055	FALSE	TRUE	FALSE	wMSCpb	0.157996	79289	0.996702	0.0152992	outcome	TRUE	reported	textfile	3.3e-15	10	143819	0.00458046	70224532	ukb-b-17422	Age at menopause (last menstrual period) || id:ukb-b-17422	TRUE	reported	igd	2	1	TRUE	62.1043
rs11031005	C	T	C	T	0.0545996	0.0055001	0.143527	0.1431	FALSE	FALSE	FALSE	wMSCpb	0.757331	79289	0.992727	0.0178004	outcome	TRUE	reported	textfile	3.9e-25	11	143819	0.00527248	30226356	ukb-b-17422	Age at menopause (last menstrual period) || id:ukb-b-17422	TRUE	reported	igd	2	1	TRUE	107.238
rs112190116	T	C	T	C	0.142691	0.0513003	0.011146	0.0107	FALSE	FALSE	FALSE	wMSCpb	0.443872	73837	1	0.0670005	outcome	TRUE	reported	textfile	5.1e-16	7	143819	0.0175968	144096158	ukb-b-17422	Age at menopause (last menstrual period) || id:ukb-b-17422	TRUE	reported	igd	2	1	TRUE	65.7545
rs112217463	A	G	A	G	-0.0373438	-0.0236003	0.373637	0.3564	FALSE	FALSE	FALSE	wMSCpb	0.069469	79289	0.995526	0.0130004	outcome	TRUE	reported	textfile	1.5e-22	15	143819	0.00382293	41438563	ukb-b-17422	Age at menopause (last menstrual period) || id:ukb-b-17422	TRUE	reported	igd	2	1	TRUE	95.4211
rs11571818	C	T	C	T	-0.112885	-0.0550004	0.009415	0.0078	FALSE	FALSE	FALSE	wMSCpb	0.464549	75416	0.995811	0.0752011	outcome	TRUE	reported	textfile	3.3e-09	13	143819	0.0190859	32968810	ukb-b-17422	Age at menopause (last menstrual period) || id:ukb-b-17422	TRUE	reported	igd	2	1	TRUE	34.9822
rs11650324	G	A	G	A	0.0390919	0.0198997	0.223193	0.2305	FALSE	FALSE	FALSE	wMSCpb	0.17873	79289	0.998918	0.0147989	outcome	TRUE	reported	textfile	1.1e-18	17	143819	0.00443178	5330186	ukb-b-17422	Age at menopause (last menstrual period) || id:ukb-b-17422	TRUE	reported	igd	2	1	TRUE	77.8067
rs12046563	G	A	G	A	-0.0251841	-0.0202996	0.239078	0.2319	FALSE	FALSE	FALSE	wMSCpb	0.167269	79289	0.997938	0.0146988	outcome	TRUE	reported	textfile	5.5e-09	1	143819	0.0043189	43137280	ukb-b-17422	Age at menopause (last menstrual period) || id:ukb-b-17422	TRUE	reported	igd	2	1	TRUE	34.0022
rs12132692	T	C	T	C	0.0402635	0.0130998	0.095686	0.1028	FALSE	FALSE	FALSE	wMSCpb	0.524839	79289	0.996706	0.0206003	outcome	TRUE	reported	textfile	1.3e-10	1	143819	0.00626821	169732743	ukb-b-17422	Age at menopause (last menstrual period) || id:ukb-b-17422	TRUE	reported	igd	2	1	TRUE	41.2606
rs12444283	G	C	G	C	-0.0289439	-0.00910047	0.495379	0.4796	FALSE	TRUE	TRUE	wMSCpb	0.607181	44363	0.873216	0.0177017	outcome	TRUE	reported	textfile	2.7e-13	16	143819	0.00396012	33892028	ukb-b-17422	Age at menopause (last menstrual period) || id:ukb-b-17422	TRUE	reported	igd	2	1	FALSE	53.4192
rs12503643	T	G	T	G	0.0467221	-0.0154	0.397102	0.3988	FALSE	FALSE	FALSE	wMSCpb	0.225254	79289	0.991689	0.0126992	outcome	TRUE	reported	textfile	2.6e-35	4	143819	0.00376808	185746088	ukb-b-17422	Age at menopause (last menstrual period) || id:ukb-b-17422	TRUE	reported	igd	2	1	TRUE	153.746
rs12609254	T	C	T	C	-0.0338934	-0.0215996	0.10754	0.114	FALSE	FALSE	FALSE	wMSCpb	0.277706	79289	0.998172	0.0198985	outcome	TRUE	reported	textfile	1.2e-08	19	143819	0.00594874	46865945	ukb-b-17422	Age at menopause (last menstrual period) || id:ukb-b-17422	TRUE	reported	igd	2	1	TRUE	32.4624
rs156520	A	C	A	C	0.0224571	-0.0131004	0.285356	0.2889	FALSE	FALSE	FALSE	wMSCpb	0.345947	79289	0.97591	0.0139	outcome	TRUE	reported	textfile	4.9e-08	4	143819	0.0041173	155690081	ukb-b-17422	Age at menopause (last menstrual period) || id:ukb-b-17422	TRUE	reported	igd	2	1	TRUE	29.7497
rs1565909	T	C	T	C	0.0623334	0.0124996	0.4874	0.5068	FALSE	FALSE	FALSE	wMSCpb	0.313401	79289	0.998175	0.012399	outcome	TRUE	reported	textfile	3.5e-64	4	143819	0.00368522	84400330	ukb-b-17422	Age at menopause (last menstrual period) || id:ukb-b-17422	TRUE	reported	igd	2	1	TRUE	286.098
rs1655907	C	T	C	T	-0.0290465	-0.0201996	0.844827	0.841	FALSE	FALSE	FALSE	wMSCpb	0.326778	58419	0.996282	0.0205987	outcome	TRUE	reported	textfile	1.1e-08	6	143819	0.00508668	29918587	ukb-b-17422	Age at menopause (last menstrual period) || id:ukb-b-17422	TRUE	reported	igd	2	1	TRUE	32.6076
rs16991615	A	G	A	G	0.243363	0.00059982	0.061435	0.068	FALSE	FALSE	FALSE	wMSCpb	0.980919	79289	1	0.0250795	outcome	TRUE	reported	textfile	1e-200	20	143819	0.00766417	5948227	ukb-b-17422	Age at menopause (last menstrual period) || id:ukb-b-17422	TRUE	reported	igd	2	1	TRUE	1008.27
rs1760940	C	A	C	A	-0.0380724	0.0265997	0.249675	0.2469	FALSE	FALSE	FALSE	wMSCpb	0.106926	68077	1	0.0164993	outcome	TRUE	reported	textfile	4.4e-19	14	143819	0.00426482	20938251	ukb-b-17422	Age at menopause (last menstrual period) || id:ukb-b-17422	TRUE	reported	igd	2	1	TRUE	79.6928
rs17646517	G	C	G	C	-0.0715967	0.0204997	0.023116	0.033	FALSE	TRUE	FALSE	wMSCpb	0.602868	79289	1	0.0394012	outcome	TRUE	reported	textfile	5.1e-09	3	143819	0.0122548	44286015	ukb-b-17422	Age at menopause (last menstrual period) || id:ukb-b-17422	TRUE	reported	igd	2	1	TRUE	34.1329
rs17650301	C	A	C	A	-0.0401265	0.00680007	0.295896	0.3177	FALSE	FALSE	FALSE	wMSCpb	0.660886	68077	1	0.0155008	outcome	TRUE	reported	textfile	2.8e-23	17	143819	0.00403659	62479273	ukb-b-17422	Age at menopause (last menstrual period) || id:ukb-b-17422	TRUE	reported	igd	2	1	TRUE	98.8174
rs17680522	G	A	G	A	0.0231515	-0.0192005	0.292256	0.2933	FALSE	FALSE	FALSE	wMSCpb	0.164109	79289	1	0.0137996	outcome	TRUE	reported	textfile	1.2e-08	16	143819	0.00406147	9069331	ukb-b-17422	Age at menopause (last menstrual period) || id:ukb-b-17422	TRUE	reported	igd	2	1	TRUE	32.4931
rs17820747	C	A	C	A	0.0259694	-0.00249987	0.237559	0.2279	FALSE	FALSE	FALSE	wMSCpb	0.87102	76469	0.994929	0.0153968	outcome	TRUE	reported	textfile	2.1e-09	2	143819	0.00433713	32701687	ukb-b-17422	Age at menopause (last menstrual period) || id:ukb-b-17422	TRUE	reported	igd	2	1	TRUE	35.8525
rs17856037	T	C	T	C	-0.0739792	0.0173005	0.025275	0.0253	FALSE	FALSE	FALSE	wMSCpb	0.663019	79289	1	0.0397029	outcome	TRUE	reported	textfile	2.9e-10	14	143819	0.0117329	34985658	ukb-b-17422	Age at menopause (last menstrual period) || id:ukb-b-17422	TRUE	reported	igd	2	1	TRUE	39.7565
rs1790123	T	C	T	C	0.0346952	0.0237995	0.80041	0.807	FALSE	FALSE	FALSE	wMSCpb	0.129522	79289	0.998937	0.015699	outcome	TRUE	reported	textfile	4.7e-14	12	143819	0.00460161	123659542	ukb-b-17422	Age at menopause (last menstrual period) || id:ukb-b-17422	TRUE	reported	igd	2	1	TRUE	56.8485
rs184540366	T	G	T	G	-0.0848094	0.0292995	0.022361	0.0226	FALSE	FALSE	FALSE	wMSCpb	0.515918	78048	0.930955	0.0451005	outcome	TRUE	reported	textfile	4.6e-11	12	143819	0.012884	66649478	ukb-b-17422	Age at menopause (last menstrual period) || id:ukb-b-17422	TRUE	reported	igd	2	1	TRUE	43.3298
rs200448	C	T	C	T	-0.0214999	-0.0207003	0.568616	0.5569	FALSE	FALSE	FALSE	wMSCpb	0.097715	79289	0.997135	0.0124999	outcome	TRUE	reported	textfile	8.1e-09	1	143819	0.00372895	6701978	ukb-b-17422	Age at menopause (last menstrual period) || id:ukb-b-17422	TRUE	reported	igd	2	1	TRUE	33.243
rs2241522	G	A	G	A	-0.0216094	-0.0263001	0.338832	0.3537	FALSE	FALSE	FALSE	wMSCpb	0.043079	79289	1	0.0130009	outcome	TRUE	reported	textfile	2.9e-08	15	143819	0.0038967	42127734	ukb-b-17422	Age at menopause (last menstrual period) || id:ukb-b-17422	TRUE	reported	igd	2	1	TRUE	30.7533
rs2277339	G	T	G	T	-0.0780582	-0.0216	0.106126	0.1011	FALSE	FALSE	FALSE	wMSCpb	0.292014	79289	1	0.020499	outcome	TRUE	reported	textfile	9.7e-39	12	143819	0.00599615	57146069	ukb-b-17422	Age at menopause (last menstrual period) || id:ukb-b-17422	TRUE	reported	igd	2	1	TRUE	169.47
rs2304192	G	A	G	A	-0.0281824	0.0151004	0.674873	0.6758	FALSE	FALSE	FALSE	wMSCpb	0.357175	62682	0.944341	0.0163999	outcome	TRUE	reported	textfile	3e-12	19	143819	0.00404022	3933314	ukb-b-17422	Age at menopause (last menstrual period) || id:ukb-b-17422	TRUE	reported	igd	2	1	TRUE	48.6571
rs251723	C	G	C	G	0.0517082	-0.0104999	0.343901	0.3486	FALSE	TRUE	FALSE	wMSCpb	0.419263	79289	0.9948	0.0129998	outcome	TRUE	reported	textfile	2e-40	16	143819	0.00388425	11953080	ukb-b-17422	Age at menopause (last menstrual period) || id:ukb-b-17422	TRUE	reported	igd	2	1	TRUE	177.217
rs2519673	A	G	A	G	-0.0267774	-0.00830035	0.631019	0.6191	FALSE	FALSE	FALSE	wMSCpb	0.526362	76469	0.997946	0.0131009	outcome	TRUE	reported	textfile	2.4e-12	7	143819	0.00381997	105994726	ukb-b-17422	Age at menopause (last menstrual period) || id:ukb-b-17422	TRUE	reported	igd	2	1	TRUE	49.1379
rs2624847	T	G	T	G	0.0268408	0.00649983	0.743348	0.7439	FALSE	FALSE	FALSE	wMSCpb	0.649451	79289	1	0.0143003	outcome	TRUE	reported	textfile	2.1e-10	3	143819	0.00422243	50174197	ukb-b-17422	Age at menopause (last menstrual period) || id:ukb-b-17422	TRUE	reported	igd	2	1	TRUE	40.4079
rs2688194	C	T	C	T	0.0440712	0.00040008	0.083337	0.086	FALSE	FALSE	FALSE	wMSCpb	0.985617	79289	0.997709	0.0221929	outcome	TRUE	reported	textfile	3.6e-11	5	143819	0.00665805	154257868	ukb-b-17422	Age at menopause (last menstrual period) || id:ukb-b-17422	TRUE	reported	igd	2	1	TRUE	43.8143
rs28416520	A	G	A	G	-0.0356415	-0.00700045	0.455502	0.4598	FALSE	FALSE	FALSE	wMSCpb	0.575495	79289	0.979275	0.0125013	outcome	TRUE	reported	textfile	1.2e-21	12	143819	0.00372893	130823657	ukb-b-17422	Age at menopause (last menstrual period) || id:ukb-b-17422	TRUE	reported	igd	2	1	TRUE	91.3573
rs2844466	C	T	C	T	-0.0472066	0.0160003	0.358718	0.3561	FALSE	FALSE	FALSE	wMSCpb	0.282875	64099	0.999917	0.0148995	outcome	TRUE	reported	textfile	8.3e-35	6	143819	0.00383583	31601012	ukb-b-17422	Age at menopause (last menstrual period) || id:ukb-b-17422	TRUE	reported	igd	2	1	TRUE	151.456
rs28797500	C	T	C	T	-0.0846069	-0.0241002	0.777853	0.7764	FALSE	FALSE	FALSE	wMSCpb	0.110472	79289	1	0.0150997	outcome	TRUE	reported	textfile	3.8e-81	8	143819	0.00443452	37884310	ukb-b-17422	Age at menopause (last menstrual period) || id:ukb-b-17422	TRUE	reported	igd	2	1	TRUE	364.014
rs2941506	G	A	G	A	0.0373779	-0.00640047	0.684301	0.6835	FALSE	FALSE	FALSE	wMSCpb	0.630388	79289	0.995586	0.0133016	outcome	TRUE	reported	textfile	5.2e-21	17	143819	0.00397463	37833035	ukb-b-17422	Age at menopause (last menstrual period) || id:ukb-b-17422	TRUE	reported	igd	2	1	TRUE	88.4375
rs299168	A	G	A	G	0.0506456	0.00130015	0.097587	0.099	FALSE	FALSE	FALSE	wMSCpb	0.950853	79289	0.974052	0.0210942	outcome	TRUE	reported	textfile	8e-16	19	143819	0.00628843	56317058	ukb-b-17422	Age at menopause (last menstrual period) || id:ukb-b-17422	TRUE	reported	igd	2	1	TRUE	64.8633
rs345985	T	C	T	C	-0.0238739	-0.0165004	0.41955	0.424	FALSE	FALSE	FALSE	wMSCpb	0.200844	76469	0.990817	0.0128995	outcome	TRUE	reported	textfile	1.9e-10	3	143819	0.00374945	156397174	ukb-b-17422	Age at menopause (last menstrual period) || id:ukb-b-17422	TRUE	reported	igd	2	1	TRUE	40.5426
rs349306	A	G	A	G	0.0525066	-0.0126	0.871745	0.8597	FALSE	FALSE	FALSE	wMSCpb	0.516036	76469	0.963263	0.0194006	outcome	TRUE	reported	textfile	8.6e-21	19	143819	0.00561478	950694	ukb-b-17422	Age at menopause (last menstrual period) || id:ukb-b-17422	TRUE	reported	igd	2	1	TRUE	87.4505
rs34962991	A	G	A	G	-0.0983543	-0.00989984	0.363977	0.3464	FALSE	FALSE	FALSE	wMSCpb	0.446336	79289	0.997813	0.0129998	outcome	TRUE	reported	textfile	2.9e-145	19	143819	0.00383238	55827175	ukb-b-17422	Age at menopause (last menstrual period) || id:ukb-b-17422	TRUE	reported	igd	2	1	TRUE	658.642
rs3803756	T	A	T	A	-0.0247507	0.0113997	0.640107	0.6399	FALSE	TRUE	FALSE	wMSCpb	0.380517	79289	0.997305	0.0129994	outcome	TRUE	reported	textfile	1.2e-10	17	143819	0.00384048	55363674	ukb-b-17422	Age at menopause (last menstrual period) || id:ukb-b-17422	TRUE	reported	igd	2	1	TRUE	41.534
rs394448	C	G	C	G	-0.020456	0.00059982	0.515449	0.5219	FALSE	TRUE	TRUE	wMSCpb	0.961391	79289	0.994856	0.0123909	outcome	TRUE	reported	textfile	3.2e-08	19	143819	0.00370034	56452144	ukb-b-17422	Age at menopause (last menstrual period) || id:ukb-b-17422	TRUE	reported	igd	2	1	FALSE	30.5603
rs4049337	C	G	C	G	-0.0257386	-0.0127996	0.698593	0.7128	FALSE	TRUE	FALSE	wMSCpb	0.353632	79289	0.999504	0.0137991	outcome	TRUE	reported	textfile	1.5e-10	7	143819	0.00401737	56162172	ukb-b-17422	Age at menopause (last menstrual period) || id:ukb-b-17422	TRUE	reported	igd	2	1	TRUE	41.0474
rs419128	A	G	A	G	-0.0347717	0.00749981	0.346747	0.3459	FALSE	FALSE	FALSE	wMSCpb	0.566986	79289	0.998737	0.0131002	outcome	TRUE	reported	textfile	2.2e-19	5	143819	0.00386202	6739791	ukb-b-17422	Age at menopause (last menstrual period) || id:ukb-b-17422	TRUE	reported	igd	2	1	TRUE	81.063
rs4408133	C	G	C	G	0.0316029	0.002	0.334777	0.334	FALSE	TRUE	FALSE	wMSCpb	0.883912	76469	0.990591	0.0136975	outcome	TRUE	reported	textfile	6.9e-16	1	143819	0.00391465	242049649	ukb-b-17422	Age at menopause (last menstrual period) || id:ukb-b-17422	TRUE	reported	igd	2	1	TRUE	65.173
rs4495657	C	T	C	T	0.0328462	-0.00420017	0.59515	0.5963	FALSE	FALSE	FALSE	wMSCpb	0.742821	79289	0.996217	0.0128007	outcome	TRUE	reported	textfile	2.4e-18	1	143819	0.00376043	180949131	ukb-b-17422	Age at menopause (last menstrual period) || id:ukb-b-17422	TRUE	reported	igd	2	1	TRUE	76.2949
rs4668354	G	C	G	C	0.0347835	-0.0001	0.624972	0.6366	FALSE	TRUE	FALSE	wMSCpb	0.993859	79289	0.997275	0.012992	outcome	TRUE	reported	textfile	5.6e-20	2	143819	0.00380081	171814750	ukb-b-17422	Age at menopause (last menstrual period) || id:ukb-b-17422	TRUE	reported	igd	2	1	TRUE	83.7518
rs4679121	T	C	T	C	-0.038058	0.00880017	0.104812	0.1067	FALSE	FALSE	FALSE	wMSCpb	0.66311	79289	0.988068	0.0202013	outcome	TRUE	reported	textfile	3.1e-10	3	143819	0.00604834	126160601	ukb-b-17422	Age at menopause (last menstrual period) || id:ukb-b-17422	TRUE	reported	igd	2	1	TRUE	39.5931
rs4782369	C	G	C	G	0.0300142	-0.00250012	0.325618	0.3254	FALSE	TRUE	FALSE	wMSCpb	0.851983	79289	0.994284	0.0133991	outcome	TRUE	reported	textfile	2.1e-14	16	143819	0.00392749	88531861	ukb-b-17422	Age at menopause (last menstrual period) || id:ukb-b-17422	TRUE	reported	igd	2	1	TRUE	58.4014
rs4821798	C	T	C	T	-0.0434503	-0.0247999	0.307942	0.3129	FALSE	FALSE	FALSE	wMSCpb	0.06621	79289	0.999759	0.0135002	outcome	TRUE	reported	textfile	1.2e-27	22	143819	0.00398813	39021165	ukb-b-17422	Age at menopause (last menstrual period) || id:ukb-b-17422	TRUE	reported	igd	2	1	TRUE	118.699
rs4886238	A	G	A	G	0.0379851	0.00349987	0.327255	0.3359	FALSE	FALSE	FALSE	wMSCpb	0.793937	76469	0.994254	0.0133991	outcome	TRUE	reported	textfile	6.3e-22	13	143819	0.0039464	61113739	ukb-b-17422	Age at menopause (last menstrual period) || id:ukb-b-17422	TRUE	reported	igd	2	1	TRUE	92.6455
rs507926	C	T	C	T	0.0298505	0.00450011	0.833471	0.8302	FALSE	FALSE	FALSE	wMSCpb	0.786321	79289	1	0.0166	outcome	TRUE	reported	textfile	1.5e-09	3	143819	0.00494009	9008174	ukb-b-17422	Age at menopause (last menstrual period) || id:ukb-b-17422	TRUE	reported	igd	2	1	TRUE	36.5118
rs55707872	C	A	C	A	0.0353746	0.00790012	0.314362	0.3099	FALSE	FALSE	FALSE	wMSCpb	0.561335	79289	0.989018	0.0136007	outcome	TRUE	reported	textfile	5.7e-19	1	143819	0.00397578	46680167	ukb-b-17422	Age at menopause (last menstrual period) || id:ukb-b-17422	TRUE	reported	igd	2	1	TRUE	79.1659
rs55848327	A	G	A	G	0.0251522	0.0139995	0.768098	0.7711	FALSE	FALSE	FALSE	wMSCpb	0.344158	79289	0.995769	0.014799	outcome	TRUE	reported	textfile	8.8e-09	15	143819	0.00437233	63819427	ukb-b-17422	Age at menopause (last menstrual period) || id:ukb-b-17422	TRUE	reported	igd	2	1	TRUE	33.0922
rs58279426	C	T	C	T	0.0675842	0.000900405	0.478628	0.4967	FALSE	FALSE	FALSE	wMSCpb	0.942581	79289	0.995624	0.0125011	outcome	TRUE	reported	textfile	1.5e-74	5	143819	0.00369987	176448139	ukb-b-17422	Age at menopause (last menstrual period) || id:ukb-b-17422	TRUE	reported	igd	2	1	TRUE	333.67
rs6011452	A	C	A	C	-0.0490561	-0.00790012	0.221177	0.213	FALSE	FALSE	FALSE	wMSCpb	0.610294	79289	0.98738	0.015501	outcome	TRUE	reported	textfile	2.8e-28	20	143819	0.00444771	61289445	ukb-b-17422	Age at menopause (last menstrual period) || id:ukb-b-17422	TRUE	reported	igd	2	1	TRUE	121.65
rs60907808	G	A	G	A	-0.0443796	-0.0044003	0.143874	0.1514	FALSE	FALSE	FALSE	wMSCpb	0.800358	79289	0.994873	0.0174005	outcome	TRUE	reported	textfile	3.2e-17	19	143819	0.00525887	23104068	ukb-b-17422	Age at menopause (last menstrual period) || id:ukb-b-17422	TRUE	reported	igd	2	1	TRUE	71.2167
rs6139074	C	A	C	A	-0.0306464	0.0255999	0.206738	0.202	FALSE	FALSE	FALSE	wMSCpb	0.096439	79289	0.994511	0.0153997	outcome	TRUE	reported	textfile	1.8e-11	20	143819	0.00456118	63244	ukb-b-17422	Age at menopause (last menstrual period) || id:ukb-b-17422	TRUE	reported	igd	2	1	TRUE	45.1445
rs61870304	G	A	G	A	-0.0368462	0.0010005	0.114382	0.1165	FALSE	FALSE	FALSE	wMSCpb	0.965455	68077	0.894445	0.0231013	outcome	TRUE	reported	textfile	1.7e-09	10	143819	0.00611348	126680627	ukb-b-17422	Age at menopause (last menstrual period) || id:ukb-b-17422	TRUE	reported	igd	2	1	TRUE	36.3252
rs62156695	G	A	G	A	-0.0640509	-0.0151004	0.103904	0.0997	FALSE	FALSE	FALSE	wMSCpb	0.465719	79289	0.999052	0.0207007	outcome	TRUE	reported	textfile	2.7e-26	2	143819	0.00603671	67649768	ukb-b-17422	Age at menopause (last menstrual period) || id:ukb-b-17422	TRUE	reported	igd	2	1	TRUE	112.577
rs62445870	T	C	T	C	0.0745712	0.00939968	0.022584	0.0268	FALSE	FALSE	FALSE	wMSCpb	0.812357	79289	1	0.0395965	outcome	TRUE	reported	textfile	1.9e-09	7	143819	0.012408	50514904	ukb-b-17422	Age at menopause (last menstrual period) || id:ukb-b-17422	TRUE	reported	igd	2	1	TRUE	36.1192
rs6435156	T	C	T	C	-0.0263107	-0.00129984	0.255236	0.2599	FALSE	FALSE	FALSE	wMSCpb	0.927034	79289	0.994948	0.014194	outcome	TRUE	reported	textfile	4.5e-10	2	143819	0.0042185	203425475	ukb-b-17422	Age at menopause (last menstrual period) || id:ukb-b-17422	TRUE	reported	igd	2	1	TRUE	38.8999
rs6500437	C	T	C	T	-0.0354601	-0.0225997	0.315452	0.3087	FALSE	FALSE	FALSE	wMSCpb	0.091682	79289	1	0.0133996	outcome	TRUE	reported	textfile	4.6e-19	16	143819	0.00397468	89789898	ukb-b-17422	Age at menopause (last menstrual period) || id:ukb-b-17422	TRUE	reported	igd	2	1	TRUE	79.5931
rs6584351	G	A	G	A	0.0204696	-0.0190003	0.511463	0.4951	FALSE	FALSE	FALSE	wMSCpb	0.131554	76469	0.998008	0.0125997	outcome	TRUE	reported	textfile	2.6e-08	10	143819	0.00367696	101970997	ukb-b-17422	Age at menopause (last menstrual period) || id:ukb-b-17422	TRUE	reported	igd	2	1	TRUE	30.9914
rs6667957	C	T	C	T	-0.0259762	-0.0130001	0.43005	0.4081	FALSE	FALSE	FALSE	wMSCpb	0.309785	79289	0.984902	0.0127995	outcome	TRUE	reported	textfile	4.3e-12	1	143819	0.00374996	244613791	ukb-b-17422	Age at menopause (last menstrual period) || id:ukb-b-17422	TRUE	reported	igd	2	1	TRUE	47.9842
rs6736096	C	T	C	T	0.0201113	-0.0118999	0.51589	0.5306	FALSE	FALSE	FALSE	wMSCpb	0.341079	79289	0.998505	0.0124994	outcome	TRUE	reported	textfile	4.7e-08	2	143819	0.00368295	216958369	ukb-b-17422	Age at menopause (last menstrual period) || id:ukb-b-17422	TRUE	reported	igd	2	1	TRUE	29.8187
rs6830848	T	G	T	G	-0.0347717	-0.0120999	0.469038	0.4733	FALSE	FALSE	FALSE	wMSCpb	0.32914	79289	0.998601	0.0123994	outcome	TRUE	reported	textfile	3.6e-21	4	143819	0.00368223	48690408	ukb-b-17422	Age at menopause (last menstrual period) || id:ukb-b-17422	TRUE	reported	igd	2	1	TRUE	89.1723
rs6912979	C	T	C	T	-0.0255493	-0.00310019	0.28336	0.2771	FALSE	FALSE	FALSE	wMSCpb	0.822249	79289	0.994059	0.0137999	outcome	TRUE	reported	textfile	4.3e-10	6	143819	0.00409197	160120799	ukb-b-17422	Age at menopause (last menstrual period) || id:ukb-b-17422	TRUE	reported	igd	2	1	TRUE	38.9846
rs6961014	G	C	G	C	-0.029044	-0.00039992	0.787705	0.7796	FALSE	TRUE	FALSE	wMSCpb	0.978572	79289	0.997907	0.0148895	outcome	TRUE	reported	textfile	1.2e-10	7	143819	0.00451308	128692710	ukb-b-17422	Age at menopause (last menstrual period) || id:ukb-b-17422	TRUE	reported	igd	2	1	TRUE	41.4159
rs7087644	G	A	G	A	-0.0839477	-0.0276998	0.040862	0.0399	FALSE	FALSE	FALSE	wMSCpb	0.383705	79289	0.996503	0.031799	outcome	TRUE	reported	textfile	2e-19	10	143819	0.00931223	97826334	ukb-b-17422	Age at menopause (last menstrual period) || id:ukb-b-17422	TRUE	reported	igd	2	1	TRUE	81.2662
rs7125555	T	C	T	C	-0.0276469	0.00110039	0.484015	0.4729	FALSE	FALSE	FALSE	wMSCpb	0.929855	79289	0.996887	0.0125006	outcome	TRUE	reported	textfile	6.5e-14	11	143819	0.00368739	32549463	ukb-b-17422	Age at menopause (last menstrual period) || id:ukb-b-17422	TRUE	reported	igd	2	1	TRUE	56.2153
rs72708144	C	T	C	T	0.0587965	0.0233996	0.041604	0.0413	FALSE	FALSE	FALSE	wMSCpb	0.46463	79289	1	0.0319998	outcome	TRUE	reported	textfile	1.7e-10	1	143819	0.00921141	149815740	ukb-b-17422	Age at menopause (last menstrual period) || id:ukb-b-17422	TRUE	reported	igd	2	1	TRUE	40.7428
rs72827480	C	T	C	T	0.0270835	-0.00789971	0.402064	0.4057	FALSE	FALSE	FALSE	wMSCpb	0.537124	79289	0.989427	0.0127999	outcome	TRUE	reported	textfile	6e-13	2	143819	0.00376142	121146501	ukb-b-17422	Age at menopause (last menstrual period) || id:ukb-b-17422	TRUE	reported	igd	2	1	TRUE	51.8449
rs728900	A	T	A	T	-0.0317053	-0.0199997	0.422089	0.418	FALSE	TRUE	TRUE	wMSCpb	0.123921	76469	0.985894	0.0129993	outcome	TRUE	reported	textfile	3.2e-17	10	143819	0.00375738	131590300	ukb-b-17422	Age at menopause (last menstrual period) || id:ukb-b-17422	TRUE	reported	igd	2	1	FALSE	71.2022
rs73037453	T	C	T	C	-0.0264143	-0.00150012	0.190997	0.1887	FALSE	FALSE	FALSE	wMSCpb	0.925285	79289	0.997478	0.0159964	outcome	TRUE	reported	textfile	1.7e-08	19	143819	0.00468736	33464225	ukb-b-17422	Age at menopause (last menstrual period) || id:ukb-b-17422	TRUE	reported	igd	2	1	TRUE	31.7557
rs746748	T	C	T	C	0.0474397	0.0251003	0.068678	0.0636	FALSE	FALSE	FALSE	wMSCpb	0.326834	79289	0.996356	0.0255992	outcome	TRUE	reported	textfile	7.5e-11	20	143819	0.00728581	25282967	ukb-b-17422	Age at menopause (last menstrual period) || id:ukb-b-17422	TRUE	reported	igd	2	1	TRUE	42.3963
rs74701710	A	G	A	G	-0.0483435	-0.0107	0.056067	0.0525	FALSE	FALSE	FALSE	wMSCpb	0.707344	79289	0.990503	0.0285011	outcome	TRUE	reported	textfile	1.8e-09	10	143819	0.00803605	13208912	ukb-b-17422	Age at menopause (last menstrual period) || id:ukb-b-17422	TRUE	reported	igd	2	1	TRUE	36.1902
rs74742883	G	T	G	T	-0.0310808	0.0172998	0.218286	0.2154	FALSE	FALSE	FALSE	wMSCpb	0.255026	79289	0.999429	0.0151989	outcome	TRUE	reported	textfile	3e-12	7	143819	0.00445473	99785765	ukb-b-17422	Age at menopause (last menstrual period) || id:ukb-b-17422	TRUE	reported	igd	2	1	TRUE	48.679
rs75770066	G	A	G	A	0.231048	0.0224	0.030813	0.038	FALSE	FALSE	FALSE	wMSCpb	0.504994	79289	1	0.0336007	outcome	TRUE	reported	textfile	8.09e-105	12	143819	0.0106265	66704225	ukb-b-17422	Age at menopause (last menstrual period) || id:ukb-b-17422	TRUE	reported	igd	2	1	TRUE	472.742
rs7589040	T	C	T	C	-0.0315167	-0.0163997	0.209818	0.2362	FALSE	FALSE	FALSE	wMSCpb	0.27422	79289	0.997914	0.0149989	outcome	TRUE	reported	textfile	2.4e-12	2	143819	0.00449719	135682208	ukb-b-17422	Age at menopause (last menstrual period) || id:ukb-b-17422	TRUE	reported	igd	2	1	TRUE	49.1133
rs77100210	C	A	C	A	0.113128	0.0329995	0.051115	0.0498	FALSE	FALSE	FALSE	wMSCpb	0.261644	79289	0.979941	0.0293979	outcome	TRUE	reported	textfile	5.6e-41	12	143819	0.008439	10875928	ukb-b-17422	Age at menopause (last menstrual period) || id:ukb-b-17422	TRUE	reported	igd	2	1	TRUE	179.704
rs7778113	T	G	T	G	0.0279687	0.0204005	0.345864	0.361	FALSE	FALSE	FALSE	wMSCpb	0.127896	79289	0.973102	0.0133998	outcome	TRUE	reported	textfile	9.4e-13	7	143819	0.0039179	5448087	ukb-b-17422	Age at menopause (last menstrual period) || id:ukb-b-17422	TRUE	reported	igd	2	1	TRUE	50.961
rs7779	C	G	C	G	0.0398625	-0.0365997	0.072772	0.0677	FALSE	TRUE	FALSE	wMSCpb	0.144774	79289	1	0.0250985	outcome	TRUE	reported	textfile	1.7e-08	1	143819	0.00707203	246930564	ukb-b-17422	Age at menopause (last menstrual period) || id:ukb-b-17422	TRUE	reported	igd	2	1	TRUE	31.7717
rs77952879	C	G	C	G	-0.0421247	0.0163998	0.078277	0.0811	FALSE	TRUE	FALSE	wMSCpb	0.477736	79289	0.969799	0.0231	outcome	TRUE	reported	textfile	1.3e-09	8	143819	0.00694851	103636045	ukb-b-17422	Age at menopause (last menstrual period) || id:ukb-b-17422	TRUE	reported	igd	2	1	TRUE	36.7528
rs78080415	C	T	C	T	0.0298435	-0.0096998	0.144619	0.1456	FALSE	FALSE	FALSE	wMSCpb	0.581556	79289	0.995547	0.0176004	outcome	TRUE	reported	textfile	1.3e-08	6	143819	0.00524617	111537016	ukb-b-17422	Age at menopause (last menstrual period) || id:ukb-b-17422	TRUE	reported	igd	2	1	TRUE	32.3605
rs7827991	A	C	A	C	0.041731	0.0418998	0.078386	0.0737	FALSE	FALSE	FALSE	wMSCpb	0.080839	79289	0.985346	0.0239998	outcome	TRUE	reported	textfile	1.3e-09	8	143819	0.00688397	81754701	ukb-b-17422	Age at menopause (last menstrual period) || id:ukb-b-17422	TRUE	reported	igd	2	1	TRUE	36.7485
rs78385274	C	G	A	G	-0.0593868	0.0081001	0.105585	0.1036	TRUE	TRUE	FALSE	wMSCpb	0.738887	59862	0.976118	0.0243007	outcome	TRUE	reported	textfile	4.6e-23	2	143819	0.00600442	67531571	ukb-b-17422	Age at menopause (last menstrual period) || id:ukb-b-17422	TRUE	reported	igd	2	1	FALSE	97.8223
rs7845046	A	T	A	T	-0.0492105	0.00760005	0.948961	0.9466	FALSE	TRUE	FALSE	wMSCpb	0.784556	79289	0.996617	0.0277996	outcome	TRUE	reported	textfile	4.4e-09	8	143819	0.0083836	48926264	ukb-b-17422	Age at menopause (last menstrual period) || id:ukb-b-17422	TRUE	reported	igd	2	1	TRUE	34.4552
rs8045589	T	A	T	A	-0.0225953	0.0249004	0.486707	0.494	FALSE	TRUE	TRUE	wMSCpb	0.048146	79289	0.991403	0.0126009	outcome	TRUE	reported	textfile	9.7e-10	16	143819	0.0036951	9210373	ukb-b-17422	Age at menopause (last menstrual period) || id:ukb-b-17422	TRUE	reported	igd	2	1	FALSE	37.3924
rs888368	G	A	G	A	0.0221884	0.0010005	0.505234	0.5182	FALSE	FALSE	FALSE	wMSCpb	0.935703	79289	0.99808	0.0124021	outcome	TRUE	reported	textfile	1.7e-09	15	143819	0.00368454	86302283	ukb-b-17422	Age at menopause (last menstrual period) || id:ukb-b-17422	TRUE	reported	igd	2	1	TRUE	36.2648
rs9313736	A	G	A	G	-0.0314315	0.00669951	0.385808	0.3865	FALSE	FALSE	FALSE	wMSCpb	0.597822	79289	1	0.0126996	outcome	TRUE	reported	textfile	8e-17	5	143819	0.00377284	175948316	ukb-b-17422	Age at menopause (last menstrual period) || id:ukb-b-17422	TRUE	reported	igd	2	1	TRUE	69.4054
rs9358956	C	G	C	G	-0.0658709	-0.0055001	0.828667	0.8286	FALSE	TRUE	FALSE	wMSCpb	0.738887	79289	0.971356	0.0165006	outcome	TRUE	reported	textfile	1.6e-40	6	143819	0.00494254	10887253	ukb-b-17422	Age at menopause (last menstrual period) || id:ukb-b-17422	TRUE	reported	igd	2	1	TRUE	177.618
rs9607474	T	C	T	C	-0.032426	-0.0123996	0.117784	0.1191	FALSE	FALSE	FALSE	wMSCpb	0.52272	79289	0.993639	0.0193998	outcome	TRUE	reported	textfile	1.5e-08	22	143819	0.00573242	22336708	ukb-b-17422	Age at menopause (last menstrual period) || id:ukb-b-17422	TRUE	reported	igd	2	1	TRUE	31.9971
rs9613667	C	A	C	A	-0.0232454	-0.0181002	0.348026	0.3293	FALSE	FALSE	FALSE	wMSCpb	0.170284	79289	0.997318	0.0131994	outcome	TRUE	reported	textfile	2e-09	22	143819	0.00387681	29127412	ukb-b-17422	Age at menopause (last menstrual period) || id:ukb-b-17422	TRUE	reported	igd	2	1	TRUE	35.9522
rs9788714	A	G	A	G	-0.0429278	0.00409959	0.381174	0.3829	FALSE	FALSE	FALSE	wMSCpb	0.750617	79289	0.992079	0.0128988	outcome	TRUE	reported	textfile	1.8e-29	15	143819	0.00380771	89781855	ukb-b-17422	Age at menopause (last menstrual period) || id:ukb-b-17422	TRUE	reported	igd	2	1	TRUE	127.101
rs9915489	T	A	T	A	0.043559	0.00450011	0.3405	0.3413	FALSE	TRUE	FALSE	wMSCpb	0.731219	79289	0.986259	0.0131006	outcome	TRUE	reported	textfile	7.2e-29	17	143819	0.00390689	41173226	ukb-b-17422	Age at menopause (last menstrual period) || id:ukb-b-17422	TRUE	reported	igd	2	1	TRUE	124.306
AM-Knee OA																																		91.2316
SNP	effect_allele.exposure	other_allele.exposure	effect_allele.outcome	other_allele.outcome	beta.exposure	beta.outcome	eaf.exposure	eaf.outcome	remove	palindromic	ambiguous	id.outcome	pval.outcome	samplesize.outcome	info.outcome	se.outcome	outcome	mr_keep.outcome	pval_origin.outcome	data_source.outcome	pval.exposure	chr.exposure	samplesize.exposure	se.exposure	pos.exposure	id.exposure	exposure	mr_keep.exposure	pval_origin.exposure	data_source.exposure	action	SNP_index	mr_keep	F
rs1020622	G	C	G	C	0.0218648	0.00139998	0.425046	0.4222	FALSE	TRUE	TRUE	b8yS1O	0.886381	116137	0.99442	0.00979795	outcome	TRUE	reported	textfile	4.7e-09	11	143819	0.00373281	9469792	ukb-b-17422	Age at menopause (last menstrual period) || id:ukb-b-17422	TRUE	reported	igd	2	1	FALSE	34.3099
rs10521305	C	T	C	T	0.0543913	-0.0296996	0.059401	0.0617	FALSE	FALSE	FALSE	b8yS1O	0.19072	108517	1	0.0226982	outcome	TRUE	reported	textfile	2.7e-12	16	143819	0.00778033	53908484	ukb-b-17422	Age at menopause (last menstrual period) || id:ukb-b-17422	TRUE	reported	igd	2	1	TRUE	48.8723
rs10813912	G	A	G	A	0.0248784	-0.00640047	0.623209	0.6311	FALSE	FALSE	FALSE	b8yS1O	0.522184	116137	0.994845	0.010001	outcome	TRUE	reported	textfile	6e-11	9	143819	0.00380188	32975210	ukb-b-17422	Age at menopause (last menstrual period) || id:ukb-b-17422	TRUE	reported	igd	2	1	TRUE	42.8201
rs10854167	C	G	C	G	-0.0394814	-0.00850002	0.21285	0.2128	FALSE	TRUE	FALSE	b8yS1O	0.471321	116137	0.999696	0.0118002	outcome	TRUE	reported	textfile	1.9e-18	20	143819	0.0045064	61533039	ukb-b-17422	Age at menopause (last menstrual period) || id:ukb-b-17422	TRUE	reported	igd	2	1	TRUE	76.7583
rs10937153	A	G	A	G	0.0360705	0.0153004	0.240679	0.2438	FALSE	FALSE	FALSE	b8yS1O	0.171891	116137	0.996895	0.0111996	outcome	TRUE	reported	textfile	7.4e-17	3	143819	0.00432513	183562925	ukb-b-17422	Age at menopause (last menstrual period) || id:ukb-b-17422	TRUE	reported	igd	2	1	TRUE	69.5514
rs10998203	G	C	G	C	-0.0360969	-0.0130001	0.203589	0.2054	FALSE	TRUE	FALSE	b8yS1O	0.274614	116137	0.996702	0.0118994	outcome	TRUE	reported	textfile	3.3e-15	10	143819	0.00458046	70224532	ukb-b-17422	Age at menopause (last menstrual period) || id:ukb-b-17422	TRUE	reported	igd	2	1	TRUE	62.1043
rs11031005	C	T	C	T	0.0545996	0.0185001	0.143527	0.1432	FALSE	FALSE	FALSE	b8yS1O	0.180031	116137	0.992727	0.0137992	outcome	TRUE	reported	textfile	3.9e-25	11	143819	0.00527248	30226356	ukb-b-17422	Age at menopause (last menstrual period) || id:ukb-b-17422	TRUE	reported	igd	2	1	TRUE	107.238
rs112190116	T	C	T	C	0.142691	-0.0532995	0.011146	0.0097	FALSE	FALSE	FALSE	b8yS1O	0.320907	116137	1	0.0536971	outcome	TRUE	reported	textfile	5.1e-16	7	143819	0.0175968	144096158	ukb-b-17422	Age at menopause (last menstrual period) || id:ukb-b-17422	TRUE	reported	igd	2	1	TRUE	65.7545
rs112217463	A	G	A	G	-0.0373438	0.002	0.373637	0.3597	FALSE	FALSE	FALSE	b8yS1O	0.843014	116137	0.995526	0.010099	outcome	TRUE	reported	textfile	1.5e-22	15	143819	0.00382293	41438563	ukb-b-17422	Age at menopause (last menstrual period) || id:ukb-b-17422	TRUE	reported	igd	2	1	TRUE	95.4211
rs11571818	C	T	C	T	-0.112885	0.0506998	0.009415	0.0079	FALSE	FALSE	FALSE	b8yS1O	0.372055	115660	0.995811	0.0567982	outcome	TRUE	reported	textfile	3.3e-09	13	143819	0.0190859	32968810	ukb-b-17422	Age at menopause (last menstrual period) || id:ukb-b-17422	TRUE	reported	igd	2	1	TRUE	34.9822
rs11650324	G	A	G	A	0.0390919	0.0142998	0.223193	0.2308	FALSE	FALSE	FALSE	b8yS1O	0.213663	116137	0.998918	0.0114991	outcome	TRUE	reported	textfile	1.1e-18	17	143819	0.00443178	5330186	ukb-b-17422	Age at menopause (last menstrual period) || id:ukb-b-17422	TRUE	reported	igd	2	1	TRUE	77.8067
rs12046563	G	A	G	A	-0.0251841	-0.0192005	0.239078	0.2345	FALSE	FALSE	FALSE	b8yS1O	0.092136	116137	0.997938	0.0114001	outcome	TRUE	reported	textfile	5.5e-09	1	143819	0.0043189	43137280	ukb-b-17422	Age at menopause (last menstrual period) || id:ukb-b-17422	TRUE	reported	igd	2	1	TRUE	34.0022
rs12132692	T	C	T	C	0.0402635	0.000699755	0.095686	0.1023	FALSE	FALSE	FALSE	b8yS1O	0.965088	116137	0.996706	0.0159872	outcome	TRUE	reported	textfile	1.3e-10	1	143819	0.00626821	169732743	ukb-b-17422	Age at menopause (last menstrual period) || id:ukb-b-17422	TRUE	reported	igd	2	1	TRUE	41.2606
rs12444283	G	C	G	C	-0.0289439	0.0144002	0.495379	0.4817	FALSE	TRUE	TRUE	b8yS1O	0.313916	69468	0.873216	0.0142995	outcome	TRUE	reported	textfile	2.7e-13	16	143819	0.00396012	33892028	ukb-b-17422	Age at menopause (last menstrual period) || id:ukb-b-17422	TRUE	reported	igd	2	1	FALSE	53.4192
rs12503643	T	G	T	G	0.0467221	-0.0137004	0.397102	0.3991	FALSE	FALSE	FALSE	b8yS1O	0.162102	116137	0.991689	0.00979976	outcome	TRUE	reported	textfile	2.6e-35	4	143819	0.00376808	185746088	ukb-b-17422	Age at menopause (last menstrual period) || id:ukb-b-17422	TRUE	reported	igd	2	1	TRUE	153.746
rs12609254	T	C	T	C	-0.0338934	-0.0101998	0.10754	0.1115	FALSE	FALSE	FALSE	b8yS1O	0.513221	116137	0.998172	0.0156001	outcome	TRUE	reported	textfile	1.2e-08	19	143819	0.00594874	46865945	ukb-b-17422	Age at menopause (last menstrual period) || id:ukb-b-17422	TRUE	reported	igd	2	1	TRUE	32.4624
rs156520	A	C	A	C	0.0224571	-0.00750006	0.285356	0.2884	FALSE	FALSE	FALSE	b8yS1O	0.48741	116137	0.97591	0.0108002	outcome	TRUE	reported	textfile	4.9e-08	4	143819	0.0041173	155690081	ukb-b-17422	Age at menopause (last menstrual period) || id:ukb-b-17422	TRUE	reported	igd	2	1	TRUE	29.7497
rs1565909	T	C	T	C	0.0623334	0.00169955	0.4874	0.502	FALSE	FALSE	FALSE	b8yS1O	0.859425	116137	0.998175	0.00959625	outcome	TRUE	reported	textfile	3.5e-64	4	143819	0.00368522	84400330	ukb-b-17422	Age at menopause (last menstrual period) || id:ukb-b-17422	TRUE	reported	igd	2	1	TRUE	286.098
rs16991615	A	G	A	G	0.243363	-0.0201996	0.061435	0.0658	FALSE	FALSE	FALSE	b8yS1O	0.302699	116137	1	0.0195987	outcome	TRUE	reported	textfile	1e-200	20	143819	0.00766417	5948227	ukb-b-17422	Age at menopause (last menstrual period) || id:ukb-b-17422	TRUE	reported	igd	2	1	TRUE	1008.27
rs1760940	C	A	C	A	-0.0380724	0.00250012	0.249675	0.2453	FALSE	FALSE	FALSE	b8yS1O	0.857248	94073	1	0.013899	outcome	TRUE	reported	textfile	4.4e-19	14	143819	0.00426482	20938251	ukb-b-17422	Age at menopause (last menstrual period) || id:ukb-b-17422	TRUE	reported	igd	2	1	TRUE	79.6928
rs17650301	C	A	C	A	-0.0401265	0.000700245	0.295896	0.316	FALSE	FALSE	FALSE	b8yS1O	0.957368	94073	1	0.0130993	outcome	TRUE	reported	textfile	2.8e-23	17	143819	0.00403659	62479273	ukb-b-17422	Age at menopause (last menstrual period) || id:ukb-b-17422	TRUE	reported	igd	2	1	TRUE	98.8174
rs17680522	G	A	G	A	0.0231515	0.0055001	0.292256	0.2915	FALSE	FALSE	FALSE	b8yS1O	0.607255	116137	1	0.0107007	outcome	TRUE	reported	textfile	1.2e-08	16	143819	0.00406147	9069331	ukb-b-17422	Age at menopause (last menstrual period) || id:ukb-b-17422	TRUE	reported	igd	2	1	TRUE	32.4931
rs17820747	C	A	C	A	0.0259694	0.00279992	0.237559	0.2268	FALSE	FALSE	FALSE	b8yS1O	0.82134	108517	0.994929	0.0123988	outcome	TRUE	reported	textfile	2.1e-09	2	143819	0.00433713	32701687	ukb-b-17422	Age at menopause (last menstrual period) || id:ukb-b-17422	TRUE	reported	igd	2	1	TRUE	35.8525
rs17856037	T	C	T	C	-0.0739792	0.0368005	0.025275	0.0256	FALSE	FALSE	FALSE	b8yS1O	0.230617	116137	1	0.0306985	outcome	TRUE	reported	textfile	2.9e-10	14	143819	0.0117329	34985658	ukb-b-17422	Age at menopause (last menstrual period) || id:ukb-b-17422	TRUE	reported	igd	2	1	TRUE	39.7565
rs184540366	T	G	T	G	-0.0848094	0.00379977	0.022361	0.0209	FALSE	FALSE	FALSE	b8yS1O	0.917285	116137	0.930955	0.0365875	outcome	TRUE	reported	textfile	4.6e-11	12	143819	0.012884	66649478	ukb-b-17422	Age at menopause (last menstrual period) || id:ukb-b-17422	TRUE	reported	igd	2	1	TRUE	43.3298
rs200448	C	T	C	T	-0.0214999	0.00020002	0.568616	0.5574	FALSE	FALSE	FALSE	b8yS1O	0.983541	116137	0.997135	0.0096957	outcome	TRUE	reported	textfile	8.1e-09	1	143819	0.00372895	6701978	ukb-b-17422	Age at menopause (last menstrual period) || id:ukb-b-17422	TRUE	reported	igd	2	1	TRUE	33.243
rs2304192	G	A	G	A	-0.0281824	0.00850002	0.674873	0.676	FALSE	FALSE	FALSE	b8yS1O	0.519626	88854	0.944341	0.0132004	outcome	TRUE	reported	textfile	3e-12	19	143819	0.00404022	3933314	ukb-b-17422	Age at menopause (last menstrual period) || id:ukb-b-17422	TRUE	reported	igd	2	1	TRUE	48.6571
rs251723	C	G	C	G	0.0517082	0.0147004	0.343901	0.3539	FALSE	TRUE	FALSE	b8yS1O	0.145525	116137	0.9948	0.0100998	outcome	TRUE	reported	textfile	2e-40	16	143819	0.00388425	11953080	ukb-b-17422	Age at menopause (last menstrual period) || id:ukb-b-17422	TRUE	reported	igd	2	1	TRUE	177.217
rs2519673	A	G	A	G	-0.0267774	-0.0062998	0.631019	0.6235	FALSE	FALSE	FALSE	b8yS1O	0.54852	108517	0.997946	0.0105	outcome	TRUE	reported	textfile	2.4e-12	7	143819	0.00381997	105994726	ukb-b-17422	Age at menopause (last menstrual period) || id:ukb-b-17422	TRUE	reported	igd	2	1	TRUE	49.1379
rs2624847	T	G	T	G	0.0268408	-0.00360047	0.743348	0.7459	FALSE	FALSE	FALSE	b8yS1O	0.747888	116137	1	0.0112016	outcome	TRUE	reported	textfile	2.1e-10	3	143819	0.00422243	50174197	ukb-b-17422	Age at menopause (last menstrual period) || id:ukb-b-17422	TRUE	reported	igd	2	1	TRUE	40.4079
rs2688194	C	T	C	T	0.0440712	-0.00259962	0.083337	0.0869	FALSE	FALSE	FALSE	b8yS1O	0.879826	116137	0.997709	0.0171944	outcome	TRUE	reported	textfile	3.6e-11	5	143819	0.00665805	154257868	ukb-b-17422	Age at menopause (last menstrual period) || id:ukb-b-17422	TRUE	reported	igd	2	1	TRUE	43.8143
rs28416520	A	G	A	G	-0.0356415	0.00379977	0.455502	0.4626	FALSE	FALSE	FALSE	b8yS1O	0.698208	116137	0.979275	0.00979978	outcome	TRUE	reported	textfile	1.2e-21	12	143819	0.00372893	130823657	ukb-b-17422	Age at menopause (last menstrual period) || id:ukb-b-17422	TRUE	reported	igd	2	1	TRUE	91.3573
rs2844466	C	T	C	T	-0.0472066	0.0146995	0.358718	0.3519	FALSE	FALSE	FALSE	b8yS1O	0.201129	101050	0.999917	0.0114989	outcome	TRUE	reported	textfile	8.3e-35	6	143819	0.00383583	31601012	ukb-b-17422	Age at menopause (last menstrual period) || id:ukb-b-17422	TRUE	reported	igd	2	1	TRUE	151.456
rs28797500	C	T	C	T	-0.0846069	0.00439966	0.777853	0.7789	FALSE	FALSE	FALSE	b8yS1O	0.709246	116137	1	0.0117995	outcome	TRUE	reported	textfile	3.8e-81	8	143819	0.00443452	37884310	ukb-b-17422	Age at menopause (last menstrual period) || id:ukb-b-17422	TRUE	reported	igd	2	1	TRUE	364.014
rs2941506	G	A	G	A	0.0373779	-0.00110039	0.684301	0.6827	FALSE	FALSE	FALSE	b8yS1O	0.915743	116137	0.995586	0.0104009	outcome	TRUE	reported	textfile	5.2e-21	17	143819	0.00397463	37833035	ukb-b-17422	Age at menopause (last menstrual period) || id:ukb-b-17422	TRUE	reported	igd	2	1	TRUE	88.4375
rs299168	A	G	A	G	0.0506456	0.00520045	0.097587	0.0974	FALSE	FALSE	FALSE	b8yS1O	0.75409	116137	0.974052	0.0166016	outcome	TRUE	reported	textfile	8e-16	19	143819	0.00628843	56317058	ukb-b-17422	Age at menopause (last menstrual period) || id:ukb-b-17422	TRUE	reported	igd	2	1	TRUE	64.8633
rs349306	A	G	A	G	0.0525066	0.00529993	0.871745	0.8611	FALSE	FALSE	FALSE	b8yS1O	0.730735	108517	0.963263	0.0154001	outcome	TRUE	reported	textfile	8.6e-21	19	143819	0.00561478	950694	ukb-b-17422	Age at menopause (last menstrual period) || id:ukb-b-17422	TRUE	reported	igd	2	1	TRUE	87.4505
rs34962991	A	G	A	G	-0.0983543	-0.00780034	0.363977	0.3473	FALSE	FALSE	FALSE	b8yS1O	0.439949	116137	0.997813	0.0101004	outcome	TRUE	reported	textfile	2.9e-145	19	143819	0.00383238	55827175	ukb-b-17422	Age at menopause (last menstrual period) || id:ukb-b-17422	TRUE	reported	igd	2	1	TRUE	658.642
rs3803756	T	A	T	A	-0.0247507	0.0111004	0.640107	0.6433	FALSE	TRUE	FALSE	b8yS1O	0.271736	116137	0.997305	0.0100998	outcome	TRUE	reported	textfile	1.2e-10	17	143819	0.00384048	55363674	ukb-b-17422	Age at menopause (last menstrual period) || id:ukb-b-17422	TRUE	reported	igd	2	1	TRUE	41.534
rs394448	C	G	C	G	-0.020456	-0.00689975	0.515449	0.5214	FALSE	TRUE	TRUE	b8yS1O	0.476879	116137	0.994856	0.00969977	outcome	TRUE	reported	textfile	3.2e-08	19	143819	0.00370034	56452144	ukb-b-17422	Age at menopause (last menstrual period) || id:ukb-b-17422	TRUE	reported	igd	2	1	FALSE	30.5603
rs419128	A	G	A	G	-0.0347717	-0.0104999	0.346747	0.3458	FALSE	FALSE	FALSE	b8yS1O	0.303262	116137	0.998737	0.0101994	outcome	TRUE	reported	textfile	2.2e-19	5	143819	0.00386202	6739791	ukb-b-17422	Age at menopause (last menstrual period) || id:ukb-b-17422	TRUE	reported	igd	2	1	TRUE	81.063
rs4408133	C	G	C	G	0.0316029	0.00820029	0.334777	0.3345	FALSE	TRUE	FALSE	b8yS1O	0.455999	108517	0.990591	0.0110004	outcome	TRUE	reported	textfile	6.9e-16	1	143819	0.00391465	242049649	ukb-b-17422	Age at menopause (last menstrual period) || id:ukb-b-17422	TRUE	reported	igd	2	1	TRUE	65.173
rs4491723	G	A	G	A	0.0310704	-0.0177996	0.26152	0.2685	FALSE	FALSE	FALSE	b8yS1O	0.102455	116137	1	0.0108995	outcome	TRUE	reported	textfile	1.1e-13	2	143819	0.00418072	152280246	ukb-b-17422	Age at menopause (last menstrual period) || id:ukb-b-17422	TRUE	reported	igd	2	1	TRUE	55.2321
rs4495657	C	T	C	T	0.0328462	-0.00169955	0.59515	0.5928	FALSE	FALSE	FALSE	b8yS1O	0.863641	116137	0.996217	0.00989602	outcome	TRUE	reported	textfile	2.4e-18	1	143819	0.00376043	180949131	ukb-b-17422	Age at menopause (last menstrual period) || id:ukb-b-17422	TRUE	reported	igd	2	1	TRUE	76.2949
rs4668354	G	C	G	C	0.0347835	-0.00230035	0.624972	0.6342	FALSE	TRUE	FALSE	b8yS1O	0.81985	116137	0.997275	0.0101009	outcome	TRUE	reported	textfile	5.6e-20	2	143819	0.00380081	171814750	ukb-b-17422	Age at menopause (last menstrual period) || id:ukb-b-17422	TRUE	reported	igd	2	1	TRUE	83.7518
rs4679121	T	C	T	C	-0.038058	0.00079968	0.104812	0.1066	FALSE	FALSE	FALSE	b8yS1O	0.959344	116137	0.988068	0.0156871	outcome	TRUE	reported	textfile	3.1e-10	3	143819	0.00604834	126160601	ukb-b-17422	Age at menopause (last menstrual period) || id:ukb-b-17422	TRUE	reported	igd	2	1	TRUE	39.5931
rs4716056	G	A	G	A	0.0214312	-0.00760005	0.373622	0.3898	FALSE	FALSE	FALSE	b8yS1O	0.442679	116137	1	0.00990005	outcome	TRUE	reported	textfile	1.6e-08	6	143819	0.00379142	16278390	ukb-b-17422	Age at menopause (last menstrual period) || id:ukb-b-17422	TRUE	reported	igd	2	1	TRUE	31.9513
rs4782369	C	G	C	G	0.0300142	-0.00269964	0.325618	0.3235	FALSE	TRUE	FALSE	b8yS1O	0.795154	116137	0.994284	0.0103983	outcome	TRUE	reported	textfile	2.1e-14	16	143819	0.00392749	88531861	ukb-b-17422	Age at menopause (last menstrual period) || id:ukb-b-17422	TRUE	reported	igd	2	1	TRUE	58.4014
rs4821798	C	T	C	T	-0.0434503	0.00040008	0.307942	0.3163	FALSE	FALSE	FALSE	b8yS1O	0.969305	116137	0.999759	0.0103971	outcome	TRUE	reported	textfile	1.2e-27	22	143819	0.00398813	39021165	ukb-b-17422	Age at menopause (last menstrual period) || id:ukb-b-17422	TRUE	reported	igd	2	1	TRUE	118.699
rs4886238	A	G	A	G	0.0379851	-0.0181996	0.327255	0.3351	FALSE	FALSE	FALSE	b8yS1O	0.091948	108517	0.994254	0.0107996	outcome	TRUE	reported	textfile	6.3e-22	13	143819	0.0039464	61113739	ukb-b-17422	Age at menopause (last menstrual period) || id:ukb-b-17422	TRUE	reported	igd	2	1	TRUE	92.6455
rs507926	C	T	C	T	0.0298505	-0.00749981	0.833471	0.8327	FALSE	FALSE	FALSE	b8yS1O	0.564006	116137	1	0.0130002	outcome	TRUE	reported	textfile	1.5e-09	3	143819	0.00494009	9008174	ukb-b-17422	Age at menopause (last menstrual period) || id:ukb-b-17422	TRUE	reported	igd	2	1	TRUE	36.5118
rs536092	T	C	T	C	0.0238492	-0.00850002	0.382668	0.393	FALSE	FALSE	FALSE	b8yS1O	0.390559	116137	0.98959	0.00989982	outcome	TRUE	reported	textfile	3.9e-10	20	143819	0.00381037	48501351	ukb-b-17422	Age at menopause (last menstrual period) || id:ukb-b-17422	TRUE	reported	igd	2	1	TRUE	39.1754
rs55707872	C	A	C	A	0.0353746	-0.0187001	0.314362	0.3084	FALSE	FALSE	FALSE	b8yS1O	0.077707	116137	0.989018	0.0106	outcome	TRUE	reported	textfile	5.7e-19	1	143819	0.00397578	46680167	ukb-b-17422	Age at menopause (last menstrual period) || id:ukb-b-17422	TRUE	reported	igd	2	1	TRUE	79.1659
rs55848327	A	G	A	G	0.0251522	-0.00509998	0.768098	0.7731	FALSE	FALSE	FALSE	b8yS1O	0.657434	116137	0.995769	0.0115005	outcome	TRUE	reported	textfile	8.8e-09	15	143819	0.00437233	63819427	ukb-b-17422	Age at menopause (last menstrual period) || id:ukb-b-17422	TRUE	reported	igd	2	1	TRUE	33.0922
rs58279426	C	T	C	T	0.0675842	0.00419981	0.478628	0.5002	FALSE	FALSE	FALSE	b8yS1O	0.665036	116137	0.995624	0.00969998	outcome	TRUE	reported	textfile	1.5e-74	5	143819	0.00369987	176448139	ukb-b-17422	Age at menopause (last menstrual period) || id:ukb-b-17422	TRUE	reported	igd	2	1	TRUE	333.67
rs6011452	A	C	A	C	-0.0490561	-0.0160003	0.221177	0.212	FALSE	FALSE	FALSE	b8yS1O	0.186037	116137	0.98738	0.0120995	outcome	TRUE	reported	textfile	2.8e-28	20	143819	0.00444771	61289445	ukb-b-17422	Age at menopause (last menstrual period) || id:ukb-b-17422	TRUE	reported	igd	2	1	TRUE	121.65
rs60907808	G	A	G	A	-0.0443796	0.00500048	0.143874	0.149	FALSE	FALSE	FALSE	b8yS1O	0.713145	116137	0.994873	0.0136017	outcome	TRUE	reported	textfile	3.2e-17	19	143819	0.00525887	23104068	ukb-b-17422	Age at menopause (last menstrual period) || id:ukb-b-17422	TRUE	reported	igd	2	1	TRUE	71.2167
rs6139074	C	A	C	A	-0.0306464	0.00930011	0.206738	0.1999	FALSE	FALSE	FALSE	b8yS1O	0.438339	116137	0.994511	0.0120001	outcome	TRUE	reported	textfile	1.8e-11	20	143819	0.00456118	63244	ukb-b-17422	Age at menopause (last menstrual period) || id:ukb-b-17422	TRUE	reported	igd	2	1	TRUE	45.1445
rs61870304	G	A	G	A	-0.0368462	0.00339977	0.114382	0.1154	FALSE	FALSE	FALSE	b8yS1O	0.862956	94073	0.894445	0.019696	outcome	TRUE	reported	textfile	1.7e-09	10	143819	0.00611348	126680627	ukb-b-17422	Age at menopause (last menstrual period) || id:ukb-b-17422	TRUE	reported	igd	2	1	TRUE	36.3252
rs62156695	G	A	G	A	-0.0640509	0.0249005	0.103904	0.1016	FALSE	FALSE	FALSE	b8yS1O	0.117327	116137	0.999052	0.0158997	outcome	TRUE	reported	textfile	2.7e-26	2	143819	0.00603671	67649768	ukb-b-17422	Age at menopause (last menstrual period) || id:ukb-b-17422	TRUE	reported	igd	2	1	TRUE	112.577
rs62445870	T	C	T	C	0.0745712	0.00560029	0.022584	0.0269	FALSE	FALSE	FALSE	b8yS1O	0.854305	116137	1	0.0304979	outcome	TRUE	reported	textfile	1.9e-09	7	143819	0.012408	50514904	ukb-b-17422	Age at menopause (last menstrual period) || id:ukb-b-17422	TRUE	reported	igd	2	1	TRUE	36.1192
rs6435156	T	C	T	C	-0.0263107	0.0132005	0.255236	0.2597	FALSE	FALSE	FALSE	b8yS1O	0.23011	116137	0.994948	0.0109997	outcome	TRUE	reported	textfile	4.5e-10	2	143819	0.0042185	203425475	ukb-b-17422	Age at menopause (last menstrual period) || id:ukb-b-17422	TRUE	reported	igd	2	1	TRUE	38.8999
rs6470643	C	A	C	A	-0.0282893	0.00979986	0.217487	0.2155	FALSE	FALSE	FALSE	b8yS1O	0.402244	116137	0.998088	0.0116996	outcome	TRUE	reported	textfile	2.4e-10	8	143819	0.0044663	129621777	ukb-b-17422	Age at menopause (last menstrual period) || id:ukb-b-17422	TRUE	reported	igd	2	1	TRUE	40.1189
rs6500437	C	T	C	T	-0.0354601	-0.0135005	0.315452	0.3031	FALSE	FALSE	FALSE	b8yS1O	0.198515	116137	1	0.0104997	outcome	TRUE	reported	textfile	4.6e-19	16	143819	0.00397468	89789898	ukb-b-17422	Age at menopause (last menstrual period) || id:ukb-b-17422	TRUE	reported	igd	2	1	TRUE	79.5931
rs6584351	G	A	G	A	0.0204696	-0.0133998	0.511463	0.4955	FALSE	FALSE	FALSE	b8yS1O	0.188911	108517	0.998008	0.0101992	outcome	TRUE	reported	textfile	2.6e-08	10	143819	0.00367696	101970997	ukb-b-17422	Age at menopause (last menstrual period) || id:ukb-b-17422	TRUE	reported	igd	2	1	TRUE	30.9914
rs6667957	C	T	C	T	-0.0259762	0.00790012	0.43005	0.4101	FALSE	FALSE	FALSE	b8yS1O	0.429525	116137	0.984902	0.0100001	outcome	TRUE	reported	textfile	4.3e-12	1	143819	0.00374996	244613791	ukb-b-17422	Age at menopause (last menstrual period) || id:ukb-b-17422	TRUE	reported	igd	2	1	TRUE	47.9842
rs6736096	C	T	C	T	0.0201113	0.00920019	0.51589	0.5313	FALSE	FALSE	FALSE	b8yS1O	0.34288	116137	0.998505	0.00969983	outcome	TRUE	reported	textfile	4.7e-08	2	143819	0.00368295	216958369	ukb-b-17422	Age at menopause (last menstrual period) || id:ukb-b-17422	TRUE	reported	igd	2	1	TRUE	29.8187
rs6830848	T	G	T	G	-0.0347717	-0.00809971	0.469038	0.4751	FALSE	FALSE	FALSE	b8yS1O	0.403681	116137	0.998601	0.0096995	outcome	TRUE	reported	textfile	3.6e-21	4	143819	0.00368223	48690408	ukb-b-17422	Age at menopause (last menstrual period) || id:ukb-b-17422	TRUE	reported	igd	2	1	TRUE	89.1723
rs6912979	C	T	C	T	-0.0255493	0.00129984	0.28336	0.2789	FALSE	FALSE	FALSE	b8yS1O	0.904167	116137	0.994059	0.0107961	outcome	TRUE	reported	textfile	4.3e-10	6	143819	0.00409197	160120799	ukb-b-17422	Age at menopause (last menstrual period) || id:ukb-b-17422	TRUE	reported	igd	2	1	TRUE	38.9846
rs6961014	G	C	G	C	-0.029044	0.0109002	0.787705	0.7797	FALSE	TRUE	FALSE	b8yS1O	0.351514	116137	0.997907	0.0116998	outcome	TRUE	reported	textfile	1.2e-10	7	143819	0.00451308	128692710	ukb-b-17422	Age at menopause (last menstrual period) || id:ukb-b-17422	TRUE	reported	igd	2	1	TRUE	41.4159
rs7087644	G	A	G	A	-0.0839477	0.00790012	0.040862	0.0402	FALSE	FALSE	FALSE	b8yS1O	0.748108	116137	0.996503	0.0246006	outcome	TRUE	reported	textfile	2e-19	10	143819	0.00931223	97826334	ukb-b-17422	Age at menopause (last menstrual period) || id:ukb-b-17422	TRUE	reported	igd	2	1	TRUE	81.2662
rs7125555	T	C	T	C	-0.0276469	-0.0047995	0.484015	0.4733	FALSE	FALSE	FALSE	b8yS1O	0.620726	116137	0.996887	0.00969945	outcome	TRUE	reported	textfile	6.5e-14	11	143819	0.00368739	32549463	ukb-b-17422	Age at menopause (last menstrual period) || id:ukb-b-17422	TRUE	reported	igd	2	1	TRUE	56.2153
rs72708144	C	T	C	T	0.0587965	-0.0193996	0.041604	0.0408	FALSE	FALSE	FALSE	b8yS1O	0.43591	116137	1	0.0248994	outcome	TRUE	reported	textfile	1.7e-10	1	143819	0.00921141	149815740	ukb-b-17422	Age at menopause (last menstrual period) || id:ukb-b-17422	TRUE	reported	igd	2	1	TRUE	40.7428
rs72814771	G	T	G	T	0.0493593	0.00759981	0.09862	0.0957	FALSE	FALSE	FALSE	b8yS1O	0.654847	116137	0.973712	0.0170003	outcome	TRUE	reported	textfile	2.9e-15	5	143819	0.0062528	173471004	ukb-b-17422	Age at menopause (last menstrual period) || id:ukb-b-17422	TRUE	reported	igd	2	1	TRUE	62.3145
rs72827480	C	T	C	T	0.0270835	-0.0108005	0.402064	0.4023	FALSE	FALSE	FALSE	b8yS1O	0.280116	116137	0.989427	0.00999989	outcome	TRUE	reported	textfile	6e-13	2	143819	0.00376142	121146501	ukb-b-17422	Age at menopause (last menstrual period) || id:ukb-b-17422	TRUE	reported	igd	2	1	TRUE	51.8449
rs728900	A	T	A	T	-0.0317053	-0.00570021	0.422089	0.4192	FALSE	TRUE	TRUE	b8yS1O	0.583655	108517	0.985894	0.0104008	outcome	TRUE	reported	textfile	3.2e-17	10	143819	0.00375738	131590300	ukb-b-17422	Age at menopause (last menstrual period) || id:ukb-b-17422	TRUE	reported	igd	2	1	FALSE	71.2022
rs73037453	T	C	T	C	-0.0264143	0.00390038	0.190997	0.1851	FALSE	FALSE	FALSE	b8yS1O	0.755042	116137	0.997478	0.0125013	outcome	TRUE	reported	textfile	1.7e-08	19	143819	0.00468736	33464225	ukb-b-17422	Age at menopause (last menstrual period) || id:ukb-b-17422	TRUE	reported	igd	2	1	TRUE	31.7557
rs746748	T	C	T	C	0.0474397	-0.00869973	0.068678	0.0631	FALSE	FALSE	FALSE	b8yS1O	0.663577	116137	0.996356	0.0200003	outcome	TRUE	reported	textfile	7.5e-11	20	143819	0.00728581	25282967	ukb-b-17422	Age at menopause (last menstrual period) || id:ukb-b-17422	TRUE	reported	igd	2	1	TRUE	42.3963
rs74701710	A	G	A	G	-0.0483435	0.0165001	0.056067	0.0533	FALSE	FALSE	FALSE	b8yS1O	0.449122	116137	0.990503	0.0218002	outcome	TRUE	reported	textfile	1.8e-09	10	143819	0.00803605	13208912	ukb-b-17422	Age at menopause (last menstrual period) || id:ukb-b-17422	TRUE	reported	igd	2	1	TRUE	36.1902
rs74742883	G	T	G	T	-0.0310808	0.0118004	0.218286	0.2185	FALSE	FALSE	FALSE	b8yS1O	0.317288	116137	0.999429	0.0117998	outcome	TRUE	reported	textfile	3e-12	7	143819	0.00445473	99785765	ukb-b-17422	Age at menopause (last menstrual period) || id:ukb-b-17422	TRUE	reported	igd	2	1	TRUE	48.679
rs75770066	G	A	G	A	0.231048	0.00659973	0.030813	0.0381	FALSE	FALSE	FALSE	b8yS1O	0.79885	116137	1	0.025898	outcome	TRUE	reported	textfile	8.09e-105	12	143819	0.0106265	66704225	ukb-b-17422	Age at menopause (last menstrual period) || id:ukb-b-17422	TRUE	reported	igd	2	1	TRUE	472.742
rs7589040	T	C	T	C	-0.0315167	0.000299955	0.209818	0.2501	FALSE	FALSE	FALSE	b8yS1O	0.979177	116137	0.997914	0.0114922	outcome	TRUE	reported	textfile	2.4e-12	2	143819	0.00449719	135682208	ukb-b-17422	Age at menopause (last menstrual period) || id:ukb-b-17422	TRUE	reported	igd	2	1	TRUE	49.1133
rs7661090	T	C	T	C	-0.0352894	0.00939968	0.106995	0.107	FALSE	FALSE	FALSE	b8yS1O	0.54937	116137	0.994412	0.0157	outcome	TRUE	reported	textfile	3.2e-09	4	143819	0.0059614	13571901	ukb-b-17422	Age at menopause (last menstrual period) || id:ukb-b-17422	TRUE	reported	igd	2	1	TRUE	35.0423
rs76928871	G	A	G	A	0.043013	0.0163997	0.192314	0.1835	FALSE	FALSE	FALSE	b8yS1O	0.19303	116137	0.993824	0.012599	outcome	TRUE	reported	textfile	4.3e-20	2	143819	0.00468506	48005821	ukb-b-17422	Age at menopause (last menstrual period) || id:ukb-b-17422	TRUE	reported	igd	2	1	TRUE	84.2887
rs77100210	C	A	C	A	0.113128	-0.0247999	0.051115	0.0473	FALSE	FALSE	FALSE	b8yS1O	0.291254	116137	0.979941	0.0234987	outcome	TRUE	reported	textfile	5.6e-41	12	143819	0.008439	10875928	ukb-b-17422	Age at menopause (last menstrual period) || id:ukb-b-17422	TRUE	reported	igd	2	1	TRUE	179.704
rs7778113	T	G	T	G	0.0279687	0.00610036	0.345864	0.3575	FALSE	FALSE	FALSE	b8yS1O	0.557528	116137	0.973102	0.010401	outcome	TRUE	reported	textfile	9.4e-13	7	143819	0.0039179	5448087	ukb-b-17422	Age at menopause (last menstrual period) || id:ukb-b-17422	TRUE	reported	igd	2	1	TRUE	50.961
rs7779	C	G	C	G	0.0398625	-0.00389959	0.072772	0.0696	FALSE	TRUE	FALSE	b8yS1O	0.839022	116137	1	0.0191961	outcome	TRUE	reported	textfile	1.7e-08	1	143819	0.00707203	246930564	ukb-b-17422	Age at menopause (last menstrual period) || id:ukb-b-17422	TRUE	reported	igd	2	1	TRUE	31.7717
rs77952879	C	G	C	G	-0.0421247	-0.00410039	0.078277	0.0787	FALSE	TRUE	FALSE	b8yS1O	0.822711	116137	0.969799	0.0183005	outcome	TRUE	reported	textfile	1.3e-09	8	143819	0.00694851	103636045	ukb-b-17422	Age at menopause (last menstrual period) || id:ukb-b-17422	TRUE	reported	igd	2	1	TRUE	36.7528
rs78080415	C	T	C	T	0.0298435	-0.00319988	0.144619	0.1473	FALSE	FALSE	FALSE	b8yS1O	0.81397	116137	0.995547	0.0135987	outcome	TRUE	reported	textfile	1.3e-08	6	143819	0.00524617	111537016	ukb-b-17422	Age at menopause (last menstrual period) || id:ukb-b-17422	TRUE	reported	igd	2	1	TRUE	32.3605
rs7827991	A	C	A	C	0.041731	0.0345	0.078386	0.0733	FALSE	FALSE	FALSE	b8yS1O	0.066495	116137	0.985346	0.0188003	outcome	TRUE	reported	textfile	1.3e-09	8	143819	0.00688397	81754701	ukb-b-17422	Age at menopause (last menstrual period) || id:ukb-b-17422	TRUE	reported	igd	2	1	TRUE	36.7485
rs78385274	C	G	A	G	-0.0593868	-0.00530002	0.105585	0.1052	TRUE	TRUE	FALSE	b8yS1O	0.796955	81234	0.993482	0.0205994	outcome	TRUE	reported	textfile	4.6e-23	2	143819	0.00600442	67531571	ukb-b-17422	Age at menopause (last menstrual period) || id:ukb-b-17422	TRUE	reported	igd	2	1	FALSE	97.8223
rs7845046	A	T	A	T	-0.0492105	0.00529993	0.948961	0.9484	FALSE	TRUE	FALSE	b8yS1O	0.808764	116137	0.996617	0.0218987	outcome	TRUE	reported	textfile	4.4e-09	8	143819	0.0083836	48926264	ukb-b-17422	Age at menopause (last menstrual period) || id:ukb-b-17422	TRUE	reported	igd	2	1	TRUE	34.4552
rs8045589	T	A	T	A	-0.0225953	-0.00250012	0.486707	0.4972	FALSE	TRUE	TRUE	b8yS1O	0.798637	116137	0.991403	0.00980012	outcome	TRUE	reported	textfile	9.7e-10	16	143819	0.0036951	9210373	ukb-b-17422	Age at menopause (last menstrual period) || id:ukb-b-17422	TRUE	reported	igd	2	1	FALSE	37.3924
rs809673	G	A	G	A	-0.0417213	0.0104999	0.397602	0.3959	FALSE	FALSE	FALSE	b8yS1O	0.283951	116137	0.999792	0.00979941	outcome	TRUE	reported	textfile	1.7e-28	2	143819	0.00376875	27656036	ukb-b-17422	Age at menopause (last menstrual period) || id:ukb-b-17422	TRUE	reported	igd	2	1	TRUE	122.552
rs888368	G	A	G	A	0.0221884	-0.00529993	0.505234	0.5193	FALSE	FALSE	FALSE	b8yS1O	0.584813	116137	0.99808	0.00970029	outcome	TRUE	reported	textfile	1.7e-09	15	143819	0.00368454	86302283	ukb-b-17422	Age at menopause (last menstrual period) || id:ukb-b-17422	TRUE	reported	igd	2	1	TRUE	36.2648
rs9313736	A	G	A	G	-0.0314315	0.00760005	0.385808	0.3887	FALSE	FALSE	FALSE	b8yS1O	0.438037	116137	1	0.00980003	outcome	TRUE	reported	textfile	8e-17	5	143819	0.00377284	175948316	ukb-b-17422	Age at menopause (last menstrual period) || id:ukb-b-17422	TRUE	reported	igd	2	1	TRUE	69.4054
rs9358956	C	G	C	G	-0.0658709	-0.00389959	0.828667	0.8283	FALSE	TRUE	FALSE	b8yS1O	0.762404	116137	0.971356	0.0128987	outcome	TRUE	reported	textfile	1.6e-40	6	143819	0.00494254	10887253	ukb-b-17422	Age at menopause (last menstrual period) || id:ukb-b-17422	TRUE	reported	igd	2	1	TRUE	177.618
rs9438982	A	C	A	C	-0.0471437	-0.00369984	0.681683	0.6741	FALSE	FALSE	FALSE	b8yS1O	0.734276	108517	0.9998	0.0108997	outcome	TRUE	reported	textfile	7.4e-33	1	143819	0.00394883	39358143	ukb-b-17422	Age at menopause (last menstrual period) || id:ukb-b-17422	TRUE	reported	igd	2	1	TRUE	142.531
rs9607474	T	C	T	C	-0.032426	-0.0258	0.117784	0.1193	FALSE	FALSE	FALSE	b8yS1O	0.08543	116137	0.993639	0.0149999	outcome	TRUE	reported	textfile	1.5e-08	22	143819	0.00573242	22336708	ukb-b-17422	Age at menopause (last menstrual period) || id:ukb-b-17422	TRUE	reported	igd	2	1	TRUE	31.9971
rs9613667	C	A	C	A	-0.0232454	-0.00489997	0.348026	0.3271	FALSE	FALSE	FALSE	b8yS1O	0.634284	116137	0.997318	0.0103004	outcome	TRUE	reported	textfile	2e-09	22	143819	0.00387681	29127412	ukb-b-17422	Age at menopause (last menstrual period) || id:ukb-b-17422	TRUE	reported	igd	2	1	TRUE	35.9522
rs9788714	A	G	A	G	-0.0429278	0.00300049	0.381174	0.3821	FALSE	FALSE	FALSE	b8yS1O	0.764177	116137	0.992079	0.0100016	outcome	TRUE	reported	textfile	1.8e-29	15	143819	0.00380771	89781855	ukb-b-17422	Age at menopause (last menstrual period) || id:ukb-b-17422	TRUE	reported	igd	2	1	TRUE	127.101
rs9915489	T	A	T	A	0.043559	-0.0171	0.3405	0.3417	FALSE	TRUE	FALSE	b8yS1O	0.093641	116137	0.986259	0.0101998	outcome	TRUE	reported	textfile	7.2e-29	17	143819	0.00390689	41173226	ukb-b-17422	Age at menopause (last menstrual period) || id:ukb-b-17422	TRUE	reported	igd	2	1	TRUE	124.306
AM-Hand OA																																		91.2675
SNP	effect_allele.exposure	other_allele.exposure	effect_allele.outcome	other_allele.outcome	beta.exposure	beta.outcome	eaf.exposure	eaf.outcome	remove	palindromic	ambiguous	id.outcome	pval.outcome	samplesize.outcome	info.outcome	se.outcome	outcome	mr_keep.outcome	pval_origin.outcome	data_source.outcome	pval.exposure	chr.exposure	samplesize.exposure	se.exposure	pos.exposure	id.exposure	exposure	mr_keep.exposure	pval_origin.exposure	data_source.exposure	action	SNP_index	mr_keep	F
rs1020622	G	C	G	C	0.0218648	0.00139998	0.425046	0.4222	FALSE	TRUE	TRUE	KIs2gf	0.886381	116137	0.99442	0.00979795	outcome	TRUE	reported	textfile	4.7e-09	11	143819	0.00373281	9469792	ukb-b-17422	Age at menopause (last menstrual period) || id:ukb-b-17422	TRUE	reported	igd	2	1	FALSE	34.3099
rs10521305	C	T	C	T	0.0543913	-0.0296996	0.059401	0.0617	FALSE	FALSE	FALSE	KIs2gf	0.19072	108517	1	0.0226982	outcome	TRUE	reported	textfile	2.7e-12	16	143819	0.00778033	53908484	ukb-b-17422	Age at menopause (last menstrual period) || id:ukb-b-17422	TRUE	reported	igd	2	1	TRUE	48.8723
rs10854167	C	G	C	G	-0.0394814	-0.00850002	0.21285	0.2128	FALSE	TRUE	FALSE	KIs2gf	0.471321	116137	0.999696	0.0118002	outcome	TRUE	reported	textfile	1.9e-18	20	143819	0.0045064	61533039	ukb-b-17422	Age at menopause (last menstrual period) || id:ukb-b-17422	TRUE	reported	igd	2	1	TRUE	76.7583
rs10937153	A	G	A	G	0.0360705	0.0153004	0.240679	0.2438	FALSE	FALSE	FALSE	KIs2gf	0.171891	116137	0.996895	0.0111996	outcome	TRUE	reported	textfile	7.4e-17	3	143819	0.00432513	183562925	ukb-b-17422	Age at menopause (last menstrual period) || id:ukb-b-17422	TRUE	reported	igd	2	1	TRUE	69.5514
rs10998203	G	C	G	C	-0.0360969	-0.0130001	0.203589	0.2054	FALSE	TRUE	FALSE	KIs2gf	0.274614	116137	0.996702	0.0118994	outcome	TRUE	reported	textfile	3.3e-15	10	143819	0.00458046	70224532	ukb-b-17422	Age at menopause (last menstrual period) || id:ukb-b-17422	TRUE	reported	igd	2	1	TRUE	62.1043
rs11031005	C	T	C	T	0.0545996	0.0185001	0.143527	0.1432	FALSE	FALSE	FALSE	KIs2gf	0.180031	116137	0.992727	0.0137992	outcome	TRUE	reported	textfile	3.9e-25	11	143819	0.00527248	30226356	ukb-b-17422	Age at menopause (last menstrual period) || id:ukb-b-17422	TRUE	reported	igd	2	1	TRUE	107.238
rs112217463	A	G	A	G	-0.0373438	0.002	0.373637	0.3597	FALSE	FALSE	FALSE	KIs2gf	0.843014	116137	0.995526	0.010099	outcome	TRUE	reported	textfile	1.5e-22	15	143819	0.00382293	41438563	ukb-b-17422	Age at menopause (last menstrual period) || id:ukb-b-17422	TRUE	reported	igd	2	1	TRUE	95.4211
rs11571818	C	T	C	T	-0.112885	0.0506998	0.009415	0.0079	FALSE	FALSE	FALSE	KIs2gf	0.372055	115660	0.995811	0.0567982	outcome	TRUE	reported	textfile	3.3e-09	13	143819	0.0190859	32968810	ukb-b-17422	Age at menopause (last menstrual period) || id:ukb-b-17422	TRUE	reported	igd	2	1	TRUE	34.9822
rs11650324	G	A	G	A	0.0390919	0.0142998	0.223193	0.2308	FALSE	FALSE	FALSE	KIs2gf	0.213663	116137	0.998918	0.0114991	outcome	TRUE	reported	textfile	1.1e-18	17	143819	0.00443178	5330186	ukb-b-17422	Age at menopause (last menstrual period) || id:ukb-b-17422	TRUE	reported	igd	2	1	TRUE	77.8067
rs12046563	G	A	G	A	-0.0251841	-0.0192005	0.239078	0.2345	FALSE	FALSE	FALSE	KIs2gf	0.092136	116137	0.997938	0.0114001	outcome	TRUE	reported	textfile	5.5e-09	1	143819	0.0043189	43137280	ukb-b-17422	Age at menopause (last menstrual period) || id:ukb-b-17422	TRUE	reported	igd	2	1	TRUE	34.0022
rs12132692	T	C	T	C	0.0402635	0.000699755	0.095686	0.1023	FALSE	FALSE	FALSE	KIs2gf	0.965088	116137	0.996706	0.0159872	outcome	TRUE	reported	textfile	1.3e-10	1	143819	0.00626821	169732743	ukb-b-17422	Age at menopause (last menstrual period) || id:ukb-b-17422	TRUE	reported	igd	2	1	TRUE	41.2606
rs12444283	G	C	G	C	-0.0289439	0.0144002	0.495379	0.4817	FALSE	TRUE	TRUE	KIs2gf	0.313916	69468	0.873216	0.0142995	outcome	TRUE	reported	textfile	2.7e-13	16	143819	0.00396012	33892028	ukb-b-17422	Age at menopause (last menstrual period) || id:ukb-b-17422	TRUE	reported	igd	2	1	FALSE	53.4192
rs12503643	T	G	T	G	0.0467221	-0.0137004	0.397102	0.3991	FALSE	FALSE	FALSE	KIs2gf	0.162102	116137	0.991689	0.00979976	outcome	TRUE	reported	textfile	2.6e-35	4	143819	0.00376808	185746088	ukb-b-17422	Age at menopause (last menstrual period) || id:ukb-b-17422	TRUE	reported	igd	2	1	TRUE	153.746
rs12609254	T	C	T	C	-0.0338934	-0.0101998	0.10754	0.1115	FALSE	FALSE	FALSE	KIs2gf	0.513221	116137	0.998172	0.0156001	outcome	TRUE	reported	textfile	1.2e-08	19	143819	0.00594874	46865945	ukb-b-17422	Age at menopause (last menstrual period) || id:ukb-b-17422	TRUE	reported	igd	2	1	TRUE	32.4624
rs156520	A	C	A	C	0.0224571	-0.00750006	0.285356	0.2884	FALSE	FALSE	FALSE	KIs2gf	0.48741	116137	0.97591	0.0108002	outcome	TRUE	reported	textfile	4.9e-08	4	143819	0.0041173	155690081	ukb-b-17422	Age at menopause (last menstrual period) || id:ukb-b-17422	TRUE	reported	igd	2	1	TRUE	29.7497
rs1565909	T	C	T	C	0.0623334	0.00169955	0.4874	0.502	FALSE	FALSE	FALSE	KIs2gf	0.859425	116137	0.998175	0.00959625	outcome	TRUE	reported	textfile	3.5e-64	4	143819	0.00368522	84400330	ukb-b-17422	Age at menopause (last menstrual period) || id:ukb-b-17422	TRUE	reported	igd	2	1	TRUE	286.098
rs16991615	A	G	A	G	0.243363	-0.0201996	0.061435	0.0658	FALSE	FALSE	FALSE	KIs2gf	0.302699	116137	1	0.0195987	outcome	TRUE	reported	textfile	1e-200	20	143819	0.00766417	5948227	ukb-b-17422	Age at menopause (last menstrual period) || id:ukb-b-17422	TRUE	reported	igd	2	1	TRUE	1008.27
rs1760940	C	A	C	A	-0.0380724	0.00250012	0.249675	0.2453	FALSE	FALSE	FALSE	KIs2gf	0.857248	94073	1	0.013899	outcome	TRUE	reported	textfile	4.4e-19	14	143819	0.00426482	20938251	ukb-b-17422	Age at menopause (last menstrual period) || id:ukb-b-17422	TRUE	reported	igd	2	1	TRUE	79.6928
rs17650301	C	A	C	A	-0.0401265	0.000700245	0.295896	0.316	FALSE	FALSE	FALSE	KIs2gf	0.957368	94073	1	0.0130993	outcome	TRUE	reported	textfile	2.8e-23	17	143819	0.00403659	62479273	ukb-b-17422	Age at menopause (last menstrual period) || id:ukb-b-17422	TRUE	reported	igd	2	1	TRUE	98.8174
rs17680522	G	A	G	A	0.0231515	0.0055001	0.292256	0.2915	FALSE	FALSE	FALSE	KIs2gf	0.607255	116137	1	0.0107007	outcome	TRUE	reported	textfile	1.2e-08	16	143819	0.00406147	9069331	ukb-b-17422	Age at menopause (last menstrual period) || id:ukb-b-17422	TRUE	reported	igd	2	1	TRUE	32.4931
rs17820747	C	A	C	A	0.0259694	0.00279992	0.237559	0.2268	FALSE	FALSE	FALSE	KIs2gf	0.82134	108517	0.994929	0.0123988	outcome	TRUE	reported	textfile	2.1e-09	2	143819	0.00433713	32701687	ukb-b-17422	Age at menopause (last menstrual period) || id:ukb-b-17422	TRUE	reported	igd	2	1	TRUE	35.8525
rs17856037	T	C	T	C	-0.0739792	0.0368005	0.025275	0.0256	FALSE	FALSE	FALSE	KIs2gf	0.230617	116137	1	0.0306985	outcome	TRUE	reported	textfile	2.9e-10	14	143819	0.0117329	34985658	ukb-b-17422	Age at menopause (last menstrual period) || id:ukb-b-17422	TRUE	reported	igd	2	1	TRUE	39.7565
rs184540366	T	G	T	G	-0.0848094	0.00379977	0.022361	0.0209	FALSE	FALSE	FALSE	KIs2gf	0.917285	116137	0.930955	0.0365875	outcome	TRUE	reported	textfile	4.6e-11	12	143819	0.012884	66649478	ukb-b-17422	Age at menopause (last menstrual period) || id:ukb-b-17422	TRUE	reported	igd	2	1	TRUE	43.3298
rs200448	C	T	C	T	-0.0214999	0.00020002	0.568616	0.5574	FALSE	FALSE	FALSE	KIs2gf	0.983541	116137	0.997135	0.0096957	outcome	TRUE	reported	textfile	8.1e-09	1	143819	0.00372895	6701978	ukb-b-17422	Age at menopause (last menstrual period) || id:ukb-b-17422	TRUE	reported	igd	2	1	TRUE	33.243
rs2304192	G	A	G	A	-0.0281824	0.00850002	0.674873	0.676	FALSE	FALSE	FALSE	KIs2gf	0.519626	88854	0.944341	0.0132004	outcome	TRUE	reported	textfile	3e-12	19	143819	0.00404022	3933314	ukb-b-17422	Age at menopause (last menstrual period) || id:ukb-b-17422	TRUE	reported	igd	2	1	TRUE	48.6571
rs251723	C	G	C	G	0.0517082	0.0147004	0.343901	0.3539	FALSE	TRUE	FALSE	KIs2gf	0.145525	116137	0.9948	0.0100998	outcome	TRUE	reported	textfile	2e-40	16	143819	0.00388425	11953080	ukb-b-17422	Age at menopause (last menstrual period) || id:ukb-b-17422	TRUE	reported	igd	2	1	TRUE	177.217
rs2624847	T	G	T	G	0.0268408	-0.00360047	0.743348	0.7459	FALSE	FALSE	FALSE	KIs2gf	0.747888	116137	1	0.0112016	outcome	TRUE	reported	textfile	2.1e-10	3	143819	0.00422243	50174197	ukb-b-17422	Age at menopause (last menstrual period) || id:ukb-b-17422	TRUE	reported	igd	2	1	TRUE	40.4079
rs2688194	C	T	C	T	0.0440712	-0.00259962	0.083337	0.0869	FALSE	FALSE	FALSE	KIs2gf	0.879826	116137	0.997709	0.0171944	outcome	TRUE	reported	textfile	3.6e-11	5	143819	0.00665805	154257868	ukb-b-17422	Age at menopause (last menstrual period) || id:ukb-b-17422	TRUE	reported	igd	2	1	TRUE	43.8143
rs28416520	A	G	A	G	-0.0356415	0.00379977	0.455502	0.4626	FALSE	FALSE	FALSE	KIs2gf	0.698208	116137	0.979275	0.00979978	outcome	TRUE	reported	textfile	1.2e-21	12	143819	0.00372893	130823657	ukb-b-17422	Age at menopause (last menstrual period) || id:ukb-b-17422	TRUE	reported	igd	2	1	TRUE	91.3573
rs2941506	G	A	G	A	0.0373779	-0.00110039	0.684301	0.6827	FALSE	FALSE	FALSE	KIs2gf	0.915743	116137	0.995586	0.0104009	outcome	TRUE	reported	textfile	5.2e-21	17	143819	0.00397463	37833035	ukb-b-17422	Age at menopause (last menstrual period) || id:ukb-b-17422	TRUE	reported	igd	2	1	TRUE	88.4375
rs299168	A	G	A	G	0.0506456	0.00520045	0.097587	0.0974	FALSE	FALSE	FALSE	KIs2gf	0.75409	116137	0.974052	0.0166016	outcome	TRUE	reported	textfile	8e-16	19	143819	0.00628843	56317058	ukb-b-17422	Age at menopause (last menstrual period) || id:ukb-b-17422	TRUE	reported	igd	2	1	TRUE	64.8633
rs349306	A	G	A	G	0.0525066	0.00529993	0.871745	0.8611	FALSE	FALSE	FALSE	KIs2gf	0.730735	108517	0.963263	0.0154001	outcome	TRUE	reported	textfile	8.6e-21	19	143819	0.00561478	950694	ukb-b-17422	Age at menopause (last menstrual period) || id:ukb-b-17422	TRUE	reported	igd	2	1	TRUE	87.4505
rs34962991	A	G	A	G	-0.0983543	-0.00780034	0.363977	0.3473	FALSE	FALSE	FALSE	KIs2gf	0.439949	116137	0.997813	0.0101004	outcome	TRUE	reported	textfile	2.9e-145	19	143819	0.00383238	55827175	ukb-b-17422	Age at menopause (last menstrual period) || id:ukb-b-17422	TRUE	reported	igd	2	1	TRUE	658.642
rs3803756	T	A	T	A	-0.0247507	0.0111004	0.640107	0.6433	FALSE	TRUE	FALSE	KIs2gf	0.271736	116137	0.997305	0.0100998	outcome	TRUE	reported	textfile	1.2e-10	17	143819	0.00384048	55363674	ukb-b-17422	Age at menopause (last menstrual period) || id:ukb-b-17422	TRUE	reported	igd	2	1	TRUE	41.534
rs394448	C	G	C	G	-0.020456	-0.00689975	0.515449	0.5214	FALSE	TRUE	TRUE	KIs2gf	0.476879	116137	0.994856	0.00969977	outcome	TRUE	reported	textfile	3.2e-08	19	143819	0.00370034	56452144	ukb-b-17422	Age at menopause (last menstrual period) || id:ukb-b-17422	TRUE	reported	igd	2	1	FALSE	30.5603
rs419128	A	G	A	G	-0.0347717	-0.0104999	0.346747	0.3458	FALSE	FALSE	FALSE	KIs2gf	0.303262	116137	0.998737	0.0101994	outcome	TRUE	reported	textfile	2.2e-19	5	143819	0.00386202	6739791	ukb-b-17422	Age at menopause (last menstrual period) || id:ukb-b-17422	TRUE	reported	igd	2	1	TRUE	81.063
rs4408133	C	G	C	G	0.0316029	0.00820029	0.334777	0.3345	FALSE	TRUE	FALSE	KIs2gf	0.455999	108517	0.990591	0.0110004	outcome	TRUE	reported	textfile	6.9e-16	1	143819	0.00391465	242049649	ukb-b-17422	Age at menopause (last menstrual period) || id:ukb-b-17422	TRUE	reported	igd	2	1	TRUE	65.173
rs4491723	G	A	G	A	0.0310704	-0.0177996	0.26152	0.2685	FALSE	FALSE	FALSE	KIs2gf	0.102455	116137	1	0.0108995	outcome	TRUE	reported	textfile	1.1e-13	2	143819	0.00418072	152280246	ukb-b-17422	Age at menopause (last menstrual period) || id:ukb-b-17422	TRUE	reported	igd	2	1	TRUE	55.2321
rs4495657	C	T	C	T	0.0328462	-0.00169955	0.59515	0.5928	FALSE	FALSE	FALSE	KIs2gf	0.863641	116137	0.996217	0.00989602	outcome	TRUE	reported	textfile	2.4e-18	1	143819	0.00376043	180949131	ukb-b-17422	Age at menopause (last menstrual period) || id:ukb-b-17422	TRUE	reported	igd	2	1	TRUE	76.2949
rs4668354	G	C	G	C	0.0347835	-0.00230035	0.624972	0.6342	FALSE	TRUE	FALSE	KIs2gf	0.81985	116137	0.997275	0.0101009	outcome	TRUE	reported	textfile	5.6e-20	2	143819	0.00380081	171814750	ukb-b-17422	Age at menopause (last menstrual period) || id:ukb-b-17422	TRUE	reported	igd	2	1	TRUE	83.7518
rs4679121	T	C	T	C	-0.038058	0.00079968	0.104812	0.1066	FALSE	FALSE	FALSE	KIs2gf	0.959344	116137	0.988068	0.0156871	outcome	TRUE	reported	textfile	3.1e-10	3	143819	0.00604834	126160601	ukb-b-17422	Age at menopause (last menstrual period) || id:ukb-b-17422	TRUE	reported	igd	2	1	TRUE	39.5931
rs4782369	C	G	C	G	0.0300142	-0.00269964	0.325618	0.3235	FALSE	TRUE	FALSE	KIs2gf	0.795154	116137	0.994284	0.0103983	outcome	TRUE	reported	textfile	2.1e-14	16	143819	0.00392749	88531861	ukb-b-17422	Age at menopause (last menstrual period) || id:ukb-b-17422	TRUE	reported	igd	2	1	TRUE	58.4014
rs4821798	C	T	C	T	-0.0434503	0.00040008	0.307942	0.3163	FALSE	FALSE	FALSE	KIs2gf	0.969305	116137	0.999759	0.0103971	outcome	TRUE	reported	textfile	1.2e-27	22	143819	0.00398813	39021165	ukb-b-17422	Age at menopause (last menstrual period) || id:ukb-b-17422	TRUE	reported	igd	2	1	TRUE	118.699
rs4886238	A	G	A	G	0.0379851	-0.0181996	0.327255	0.3351	FALSE	FALSE	FALSE	KIs2gf	0.091948	108517	0.994254	0.0107996	outcome	TRUE	reported	textfile	6.3e-22	13	143819	0.0039464	61113739	ukb-b-17422	Age at menopause (last menstrual period) || id:ukb-b-17422	TRUE	reported	igd	2	1	TRUE	92.6455
rs507926	C	T	C	T	0.0298505	-0.00749981	0.833471	0.8327	FALSE	FALSE	FALSE	KIs2gf	0.564006	116137	1	0.0130002	outcome	TRUE	reported	textfile	1.5e-09	3	143819	0.00494009	9008174	ukb-b-17422	Age at menopause (last menstrual period) || id:ukb-b-17422	TRUE	reported	igd	2	1	TRUE	36.5118
rs536092	T	C	T	C	0.0238492	-0.00850002	0.382668	0.393	FALSE	FALSE	FALSE	KIs2gf	0.390559	116137	0.98959	0.00989982	outcome	TRUE	reported	textfile	3.9e-10	20	143819	0.00381037	48501351	ukb-b-17422	Age at menopause (last menstrual period) || id:ukb-b-17422	TRUE	reported	igd	2	1	TRUE	39.1754
rs55707872	C	A	C	A	0.0353746	-0.0187001	0.314362	0.3084	FALSE	FALSE	FALSE	KIs2gf	0.077707	116137	0.989018	0.0106	outcome	TRUE	reported	textfile	5.7e-19	1	143819	0.00397578	46680167	ukb-b-17422	Age at menopause (last menstrual period) || id:ukb-b-17422	TRUE	reported	igd	2	1	TRUE	79.1659
rs55848327	A	G	A	G	0.0251522	-0.00509998	0.768098	0.7731	FALSE	FALSE	FALSE	KIs2gf	0.657434	116137	0.995769	0.0115005	outcome	TRUE	reported	textfile	8.8e-09	15	143819	0.00437233	63819427	ukb-b-17422	Age at menopause (last menstrual period) || id:ukb-b-17422	TRUE	reported	igd	2	1	TRUE	33.0922
rs58279426	C	T	C	T	0.0675842	0.00419981	0.478628	0.5002	FALSE	FALSE	FALSE	KIs2gf	0.665036	116137	0.995624	0.00969998	outcome	TRUE	reported	textfile	1.5e-74	5	143819	0.00369987	176448139	ukb-b-17422	Age at menopause (last menstrual period) || id:ukb-b-17422	TRUE	reported	igd	2	1	TRUE	333.67
rs6011452	A	C	A	C	-0.0490561	-0.0160003	0.221177	0.212	FALSE	FALSE	FALSE	KIs2gf	0.186037	116137	0.98738	0.0120995	outcome	TRUE	reported	textfile	2.8e-28	20	143819	0.00444771	61289445	ukb-b-17422	Age at menopause (last menstrual period) || id:ukb-b-17422	TRUE	reported	igd	2	1	TRUE	121.65
rs60907808	G	A	G	A	-0.0443796	0.00500048	0.143874	0.149	FALSE	FALSE	FALSE	KIs2gf	0.713145	116137	0.994873	0.0136017	outcome	TRUE	reported	textfile	3.2e-17	19	143819	0.00525887	23104068	ukb-b-17422	Age at menopause (last menstrual period) || id:ukb-b-17422	TRUE	reported	igd	2	1	TRUE	71.2167
rs6139074	C	A	C	A	-0.0306464	0.00930011	0.206738	0.1999	FALSE	FALSE	FALSE	KIs2gf	0.438339	116137	0.994511	0.0120001	outcome	TRUE	reported	textfile	1.8e-11	20	143819	0.00456118	63244	ukb-b-17422	Age at menopause (last menstrual period) || id:ukb-b-17422	TRUE	reported	igd	2	1	TRUE	45.1445
rs61870304	G	A	G	A	-0.0368462	0.00339977	0.114382	0.1154	FALSE	FALSE	FALSE	KIs2gf	0.862956	94073	0.894445	0.019696	outcome	TRUE	reported	textfile	1.7e-09	10	143819	0.00611348	126680627	ukb-b-17422	Age at menopause (last menstrual period) || id:ukb-b-17422	TRUE	reported	igd	2	1	TRUE	36.3252
rs62156695	G	A	G	A	-0.0640509	0.0249005	0.103904	0.1016	FALSE	FALSE	FALSE	KIs2gf	0.117327	116137	0.999052	0.0158997	outcome	TRUE	reported	textfile	2.7e-26	2	143819	0.00603671	67649768	ukb-b-17422	Age at menopause (last menstrual period) || id:ukb-b-17422	TRUE	reported	igd	2	1	TRUE	112.577
rs6435156	T	C	T	C	-0.0263107	0.0132005	0.255236	0.2597	FALSE	FALSE	FALSE	KIs2gf	0.23011	116137	0.994948	0.0109997	outcome	TRUE	reported	textfile	4.5e-10	2	143819	0.0042185	203425475	ukb-b-17422	Age at menopause (last menstrual period) || id:ukb-b-17422	TRUE	reported	igd	2	1	TRUE	38.8999
rs6500437	C	T	C	T	-0.0354601	-0.0135005	0.315452	0.3031	FALSE	FALSE	FALSE	KIs2gf	0.198515	116137	1	0.0104997	outcome	TRUE	reported	textfile	4.6e-19	16	143819	0.00397468	89789898	ukb-b-17422	Age at menopause (last menstrual period) || id:ukb-b-17422	TRUE	reported	igd	2	1	TRUE	79.5931
rs6584351	G	A	G	A	0.0204696	-0.0133998	0.511463	0.4955	FALSE	FALSE	FALSE	KIs2gf	0.188911	108517	0.998008	0.0101992	outcome	TRUE	reported	textfile	2.6e-08	10	143819	0.00367696	101970997	ukb-b-17422	Age at menopause (last menstrual period) || id:ukb-b-17422	TRUE	reported	igd	2	1	TRUE	30.9914
rs6667957	C	T	C	T	-0.0259762	0.00790012	0.43005	0.4101	FALSE	FALSE	FALSE	KIs2gf	0.429525	116137	0.984902	0.0100001	outcome	TRUE	reported	textfile	4.3e-12	1	143819	0.00374996	244613791	ukb-b-17422	Age at menopause (last menstrual period) || id:ukb-b-17422	TRUE	reported	igd	2	1	TRUE	47.9842
rs6736096	C	T	C	T	0.0201113	0.00920019	0.51589	0.5313	FALSE	FALSE	FALSE	KIs2gf	0.34288	116137	0.998505	0.00969983	outcome	TRUE	reported	textfile	4.7e-08	2	143819	0.00368295	216958369	ukb-b-17422	Age at menopause (last menstrual period) || id:ukb-b-17422	TRUE	reported	igd	2	1	TRUE	29.8187
rs6830848	T	G	T	G	-0.0347717	-0.00809971	0.469038	0.4751	FALSE	FALSE	FALSE	KIs2gf	0.403681	116137	0.998601	0.0096995	outcome	TRUE	reported	textfile	3.6e-21	4	143819	0.00368223	48690408	ukb-b-17422	Age at menopause (last menstrual period) || id:ukb-b-17422	TRUE	reported	igd	2	1	TRUE	89.1723
rs7087644	G	A	G	A	-0.0839477	0.00790012	0.040862	0.0402	FALSE	FALSE	FALSE	KIs2gf	0.748108	116137	0.996503	0.0246006	outcome	TRUE	reported	textfile	2e-19	10	143819	0.00931223	97826334	ukb-b-17422	Age at menopause (last menstrual period) || id:ukb-b-17422	TRUE	reported	igd	2	1	TRUE	81.2662
rs7125555	T	C	T	C	-0.0276469	-0.0047995	0.484015	0.4733	FALSE	FALSE	FALSE	KIs2gf	0.620726	116137	0.996887	0.00969945	outcome	TRUE	reported	textfile	6.5e-14	11	143819	0.00368739	32549463	ukb-b-17422	Age at menopause (last menstrual period) || id:ukb-b-17422	TRUE	reported	igd	2	1	TRUE	56.2153
rs72708144	C	T	C	T	0.0587965	-0.0193996	0.041604	0.0408	FALSE	FALSE	FALSE	KIs2gf	0.43591	116137	1	0.0248994	outcome	TRUE	reported	textfile	1.7e-10	1	143819	0.00921141	149815740	ukb-b-17422	Age at menopause (last menstrual period) || id:ukb-b-17422	TRUE	reported	igd	2	1	TRUE	40.7428
rs72814771	G	T	G	T	0.0493593	0.00759981	0.09862	0.0957	FALSE	FALSE	FALSE	KIs2gf	0.654847	116137	0.973712	0.0170003	outcome	TRUE	reported	textfile	2.9e-15	5	143819	0.0062528	173471004	ukb-b-17422	Age at menopause (last menstrual period) || id:ukb-b-17422	TRUE	reported	igd	2	1	TRUE	62.3145
rs72827480	C	T	C	T	0.0270835	-0.0108005	0.402064	0.4023	FALSE	FALSE	FALSE	KIs2gf	0.280116	116137	0.989427	0.00999989	outcome	TRUE	reported	textfile	6e-13	2	143819	0.00376142	121146501	ukb-b-17422	Age at menopause (last menstrual period) || id:ukb-b-17422	TRUE	reported	igd	2	1	TRUE	51.8449
rs728900	A	T	A	T	-0.0317053	-0.00570021	0.422089	0.4192	FALSE	TRUE	TRUE	KIs2gf	0.583655	108517	0.985894	0.0104008	outcome	TRUE	reported	textfile	3.2e-17	10	143819	0.00375738	131590300	ukb-b-17422	Age at menopause (last menstrual period) || id:ukb-b-17422	TRUE	reported	igd	2	1	FALSE	71.2022
rs73037453	T	C	T	C	-0.0264143	0.00390038	0.190997	0.1851	FALSE	FALSE	FALSE	KIs2gf	0.755042	116137	0.997478	0.0125013	outcome	TRUE	reported	textfile	1.7e-08	19	143819	0.00468736	33464225	ukb-b-17422	Age at menopause (last menstrual period) || id:ukb-b-17422	TRUE	reported	igd	2	1	TRUE	31.7557
rs746748	T	C	T	C	0.0474397	-0.00869973	0.068678	0.0631	FALSE	FALSE	FALSE	KIs2gf	0.663577	116137	0.996356	0.0200003	outcome	TRUE	reported	textfile	7.5e-11	20	143819	0.00728581	25282967	ukb-b-17422	Age at menopause (last menstrual period) || id:ukb-b-17422	TRUE	reported	igd	2	1	TRUE	42.3963
rs74701710	A	G	A	G	-0.0483435	0.0165001	0.056067	0.0533	FALSE	FALSE	FALSE	KIs2gf	0.449122	116137	0.990503	0.0218002	outcome	TRUE	reported	textfile	1.8e-09	10	143819	0.00803605	13208912	ukb-b-17422	Age at menopause (last menstrual period) || id:ukb-b-17422	TRUE	reported	igd	2	1	TRUE	36.1902
rs75770066	G	A	G	A	0.231048	0.00659973	0.030813	0.0381	FALSE	FALSE	FALSE	KIs2gf	0.79885	116137	1	0.025898	outcome	TRUE	reported	textfile	8.09e-105	12	143819	0.0106265	66704225	ukb-b-17422	Age at menopause (last menstrual period) || id:ukb-b-17422	TRUE	reported	igd	2	1	TRUE	472.742
rs7589040	T	C	T	C	-0.0315167	0.000299955	0.209818	0.2501	FALSE	FALSE	FALSE	KIs2gf	0.979177	116137	0.997914	0.0114922	outcome	TRUE	reported	textfile	2.4e-12	2	143819	0.00449719	135682208	ukb-b-17422	Age at menopause (last menstrual period) || id:ukb-b-17422	TRUE	reported	igd	2	1	TRUE	49.1133
rs7661090	T	C	T	C	-0.0352894	0.00939968	0.106995	0.107	FALSE	FALSE	FALSE	KIs2gf	0.54937	116137	0.994412	0.0157	outcome	TRUE	reported	textfile	3.2e-09	4	143819	0.0059614	13571901	ukb-b-17422	Age at menopause (last menstrual period) || id:ukb-b-17422	TRUE	reported	igd	2	1	TRUE	35.0423
rs76928871	G	A	G	A	0.043013	0.0163997	0.192314	0.1835	FALSE	FALSE	FALSE	KIs2gf	0.19303	116137	0.993824	0.012599	outcome	TRUE	reported	textfile	4.3e-20	2	143819	0.00468506	48005821	ukb-b-17422	Age at menopause (last menstrual period) || id:ukb-b-17422	TRUE	reported	igd	2	1	TRUE	84.2887
rs77100210	C	A	C	A	0.113128	-0.0247999	0.051115	0.0473	FALSE	FALSE	FALSE	KIs2gf	0.291254	116137	0.979941	0.0234987	outcome	TRUE	reported	textfile	5.6e-41	12	143819	0.008439	10875928	ukb-b-17422	Age at menopause (last menstrual period) || id:ukb-b-17422	TRUE	reported	igd	2	1	TRUE	179.704
rs7779	C	G	C	G	0.0398625	-0.00389959	0.072772	0.0696	FALSE	TRUE	FALSE	KIs2gf	0.839022	116137	1	0.0191961	outcome	TRUE	reported	textfile	1.7e-08	1	143819	0.00707203	246930564	ukb-b-17422	Age at menopause (last menstrual period) || id:ukb-b-17422	TRUE	reported	igd	2	1	TRUE	31.7717
rs78385274	C	G	A	G	-0.0593868	-0.00530002	0.105585	0.1052	TRUE	TRUE	FALSE	KIs2gf	0.796955	81234	0.993482	0.0205994	outcome	TRUE	reported	textfile	4.6e-23	2	143819	0.00600442	67531571	ukb-b-17422	Age at menopause (last menstrual period) || id:ukb-b-17422	TRUE	reported	igd	2	1	FALSE	97.8223
rs8045589	T	A	T	A	-0.0225953	-0.00250012	0.486707	0.4972	FALSE	TRUE	TRUE	KIs2gf	0.798637	116137	0.991403	0.00980012	outcome	TRUE	reported	textfile	9.7e-10	16	143819	0.0036951	9210373	ukb-b-17422	Age at menopause (last menstrual period) || id:ukb-b-17422	TRUE	reported	igd	2	1	FALSE	37.3924
rs809673	G	A	G	A	-0.0417213	0.0104999	0.397602	0.3959	FALSE	FALSE	FALSE	KIs2gf	0.283951	116137	0.999792	0.00979941	outcome	TRUE	reported	textfile	1.7e-28	2	143819	0.00376875	27656036	ukb-b-17422	Age at menopause (last menstrual period) || id:ukb-b-17422	TRUE	reported	igd	2	1	TRUE	122.552
rs888368	G	A	G	A	0.0221884	-0.00529993	0.505234	0.5193	FALSE	FALSE	FALSE	KIs2gf	0.584813	116137	0.99808	0.00970029	outcome	TRUE	reported	textfile	1.7e-09	15	143819	0.00368454	86302283	ukb-b-17422	Age at menopause (last menstrual period) || id:ukb-b-17422	TRUE	reported	igd	2	1	TRUE	36.2648
rs9313736	A	G	A	G	-0.0314315	0.00760005	0.385808	0.3887	FALSE	FALSE	FALSE	KIs2gf	0.438037	116137	1	0.00980003	outcome	TRUE	reported	textfile	8e-17	5	143819	0.00377284	175948316	ukb-b-17422	Age at menopause (last menstrual period) || id:ukb-b-17422	TRUE	reported	igd	2	1	TRUE	69.4054
rs9438982	A	C	A	C	-0.0471437	-0.00369984	0.681683	0.6741	FALSE	FALSE	FALSE	KIs2gf	0.734276	108517	0.9998	0.0108997	outcome	TRUE	reported	textfile	7.4e-33	1	143819	0.00394883	39358143	ukb-b-17422	Age at menopause (last menstrual period) || id:ukb-b-17422	TRUE	reported	igd	2	1	TRUE	142.531
rs9607474	T	C	T	C	-0.032426	-0.0258	0.117784	0.1193	FALSE	FALSE	FALSE	KIs2gf	0.08543	116137	0.993639	0.0149999	outcome	TRUE	reported	textfile	1.5e-08	22	143819	0.00573242	22336708	ukb-b-17422	Age at menopause (last menstrual period) || id:ukb-b-17422	TRUE	reported	igd	2	1	TRUE	31.9971
rs9613667	C	A	C	A	-0.0232454	-0.00489997	0.348026	0.3271	FALSE	FALSE	FALSE	KIs2gf	0.634284	116137	0.997318	0.0103004	outcome	TRUE	reported	textfile	2e-09	22	143819	0.00387681	29127412	ukb-b-17422	Age at menopause (last menstrual period) || id:ukb-b-17422	TRUE	reported	igd	2	1	TRUE	35.9522
rs9788714	A	G	A	G	-0.0429278	0.00300049	0.381174	0.3821	FALSE	FALSE	FALSE	KIs2gf	0.764177	116137	0.992079	0.0100016	outcome	TRUE	reported	textfile	1.8e-29	15	143819	0.00380771	89781855	ukb-b-17422	Age at menopause (last menstrual period) || id:ukb-b-17422	TRUE	reported	igd	2	1	TRUE	127.101
rs9915489	T	A	T	A	0.043559	-0.0171	0.3405	0.3417	FALSE	TRUE	FALSE	KIs2gf	0.093641	116137	0.986259	0.0101998	outcome	TRUE	reported	textfile	7.2e-29	17	143819	0.00390689	41173226	ukb-b-17422	Age at menopause (last menstrual period) || id:ukb-b-17422	TRUE	reported	igd	2	1	TRUE	124.306
AFS																																		94.4699
AFS-KneeOA and/or HipOA
SNP	effect_allele.exposure	other_allele.exposure	effect_allele.outcome	other_allele.outcome	beta.exposure	beta.outcome	eaf.exposure	eaf.outcome	remove	palindromic	ambiguous	id.outcome	pval.outcome	samplesize.outcome	info.outcome	se.outcome	outcome	mr_keep.outcome	pval_origin.outcome	data_source.outcome	chr.exposure	samplesize.exposure	pos.exposure	pval.exposure	se.exposure	id.exposure	exposure	mr_keep.exposure	pval_origin.exposure	data_source.exposure	action	SNP_index	mr_keep	F
rs1000586	C	T	C	T	-0.0129893	-0.0129004	0.356215	0.3606	FALSE	FALSE	FALSE	Hawuow	0.147194	150427	0.971742	0.00889983	outcome	TRUE	reported	textfile	5	406457	76938952	1.2e-08	0.00227885	ukb-b-6591	Age first had sexual intercourse || id:ukb-b-6591	TRUE	reported	igd	2	1	TRUE	32.4893
rs10085776	C	T	C	T	-0.013742	0.00279992	0.565458	0.5596	FALSE	FALSE	FALSE	Hawuow	0.741848	150427	0.990186	0.00849987	outcome	TRUE	reported	textfile	7	406457	104441909	3e-10	0.00218111	ukb-b-6591	Age first had sexual intercourse || id:ukb-b-6591	TRUE	reported	igd	2	1	TRUE	39.6958
rs10104523	C	T	C	T	-0.0125544	0.00680007	0.522362	0.5306	FALSE	FALSE	FALSE	Hawuow	0.423707	150427	0.998273	0.00850002	outcome	TRUE	reported	textfile	8	406457	73889570	6.3e-09	0.00216093	ukb-b-6591	Age first had sexual intercourse || id:ukb-b-6591	TRUE	reported	igd	2	1	TRUE	33.7529
rs10137475	A	G	A	G	0.0132976	0.00319988	0.577345	0.5754	FALSE	FALSE	FALSE	Hawuow	0.706576	150427	0.99934	0.00849994	outcome	TRUE	reported	textfile	14	406457	58797953	1.1e-09	0.00218374	ukb-b-6591	Age first had sexual intercourse || id:ukb-b-6591	TRUE	reported	igd	2	1	TRUE	37.0804
rs10204104	A	C	A	C	-0.0163744	-0.00869973	0.831892	0.8393	FALSE	FALSE	FALSE	Hawuow	0.453256	150427	0.983564	0.0115997	outcome	TRUE	reported	textfile	2	406457	174209822	1.5e-08	0.00289388	ukb-b-6591	Age first had sexual intercourse || id:ukb-b-6591	TRUE	reported	igd	2	1	TRUE	32.0162
rs10233473	T	C	T	C	-0.0144439	0.0116005	0.252363	0.2485	FALSE	FALSE	FALSE	Hawuow	0.255403	134240	0.985418	0.0101998	outcome	TRUE	reported	textfile	7	406457	32265007	7.5e-09	0.00249914	ukb-b-6591	Age first had sexual intercourse || id:ukb-b-6591	TRUE	reported	igd	2	1	TRUE	33.4032
rs10492794	T	C	T	C	0.0161576	-0.00139998	0.178188	0.1712	FALSE	FALSE	FALSE	Hawuow	0.900501	150427	0.990078	0.0111973	outcome	TRUE	reported	textfile	16	406457	12639850	1.2e-08	0.00283198	ukb-b-6591	Age first had sexual intercourse || id:ukb-b-6591	TRUE	reported	igd	2	1	TRUE	32.5517
rs10496949	C	G	C	G	0.0149311	-0.0119997	0.578036	0.5703	FALSE	TRUE	TRUE	Hawuow	0.157996	150427	0.994082	0.00849932	outcome	TRUE	reported	textfile	2	406457	144153344	8.2e-12	0.00218449	ukb-b-6591	Age first had sexual intercourse || id:ukb-b-6591	TRUE	reported	igd	2	1	FALSE	46.7179
rs10750367	G	A	G	A	-0.0152168	0.00769957	0.554253	0.5647	FALSE	FALSE	FALSE	Hawuow	0.370587	150427	0.976338	0.00859927	outcome	TRUE	reported	textfile	11	406457	127449675	3.6e-12	0.00218878	ukb-b-6591	Age first had sexual intercourse || id:ukb-b-6591	TRUE	reported	igd	2	1	TRUE	48.3329
rs10880088	T	C	T	C	0.0161646	-0.00410039	0.216086	0.2143	FALSE	FALSE	FALSE	Hawuow	0.690599	150427	0.987595	0.0103014	outcome	TRUE	reported	textfile	12	406457	41905897	8e-10	0.00263079	ukb-b-6591	Age first had sexual intercourse || id:ukb-b-6591	TRUE	reported	igd	2	1	TRUE	37.7535
rs10922907	T	A	T	A	0.0224624	0.00220042	0.549415	0.5295	FALSE	TRUE	TRUE	Hawuow	0.795765	150427	0.991719	0.00850135	outcome	TRUE	reported	textfile	1	406457	91193049	4.1e-25	0.00217004	ukb-b-6591	Age first had sexual intercourse || id:ukb-b-6591	TRUE	reported	igd	2	1	FALSE	107.146
rs10994777	A	G	A	G	0.0188266	-0.0010996	0.161939	0.159	FALSE	FALSE	FALSE	Hawuow	0.923774	150427	0.995233	0.0114924	outcome	TRUE	reported	textfile	10	406457	63233988	1.4e-10	0.0029331	ukb-b-6591	Age first had sexual intercourse || id:ukb-b-6591	TRUE	reported	igd	2	1	TRUE	41.1993
rs11111153	C	A	C	A	-0.0139553	0.00500048	0.245107	0.2492	FALSE	FALSE	FALSE	Hawuow	0.609925	150427	0.998771	0.0098014	outcome	TRUE	reported	textfile	12	406457	102476087	2.6e-08	0.00250685	ukb-b-6591	Age first had sexual intercourse || id:ukb-b-6591	TRUE	reported	igd	2	1	TRUE	30.99
rs11123817	T	C	T	C	0.0150766	-0.00859987	0.401206	0.3973	FALSE	FALSE	FALSE	Hawuow	0.317288	150427	0.999898	0.00859947	outcome	TRUE	reported	textfile	2	406457	100835032	6.6e-12	0.00219576	ukb-b-6591	Age first had sexual intercourse || id:ukb-b-6591	TRUE	reported	igd	2	1	TRUE	47.1452
rs11188601	C	T	C	T	-0.0172077	-0.00999984	0.364739	0.3642	FALSE	FALSE	FALSE	Hawuow	0.250352	150427	0.996915	0.00869933	outcome	TRUE	reported	textfile	10	406457	97856899	1.6e-14	0.00224022	ukb-b-6591	Age first had sexual intercourse || id:ukb-b-6591	TRUE	reported	igd	2	1	TRUE	59.0017
rs112633616	C	A	C	A	0.0403127	0.0117002	0.033261	0.0328	FALSE	FALSE	FALSE	Hawuow	0.632986	150427	0.980484	0.0245015	outcome	TRUE	reported	textfile	12	406457	23238326	3.1e-11	0.00606962	ukb-b-6591	Age first had sexual intercourse || id:ukb-b-6591	TRUE	reported	igd	2	1	TRUE	44.1124
rs112780312	A	G	A	G	-0.0165258	-0.00320011	0.275094	0.2773	FALSE	FALSE	FALSE	Hawuow	0.738887	150427	0.978327	0.00960051	outcome	TRUE	reported	textfile	1	406457	153797015	1.3e-11	0.00244083	ukb-b-6591	Age first had sexual intercourse || id:ukb-b-6591	TRUE	reported	igd	2	1	TRUE	45.8406
rs113338260	C	T	C	T	-0.0156495	-0.0139995	0.215732	0.2065	FALSE	FALSE	FALSE	Hawuow	0.207186	142493	0.996841	0.0110989	outcome	TRUE	reported	textfile	5	406457	46004640	2.5e-09	0.00262476	ukb-b-6591	Age first had sexual intercourse || id:ukb-b-6591	TRUE	reported	igd	2	1	TRUE	35.5485
rs113367286	T	C	T	C	0.0198309	0.000299955	0.278201	0.2895	FALSE	FALSE	FALSE	Hawuow	0.975315	142493	0.992744	0.00969379	outcome	TRUE	reported	textfile	7	406457	140144414	2e-16	0.00241196	ukb-b-6591	Age first had sexual intercourse || id:ukb-b-6591	TRUE	reported	igd	2	1	TRUE	67.5997
rs1156981	G	A	G	A	-0.0227567	0.0196998	0.901596	0.8997	FALSE	FALSE	FALSE	Hawuow	0.159362	150427	1	0.0139991	outcome	TRUE	reported	textfile	1	406457	88829969	2.9e-10	0.00361129	ukb-b-6591	Age first had sexual intercourse || id:ukb-b-6591	TRUE	reported	igd	2	1	TRUE	39.7094
rs11678980	A	G	A	G	-0.0123757	0.0108005	0.461083	0.4551	FALSE	FALSE	FALSE	Hawuow	0.284905	127205	0.932655	0.0100999	outcome	TRUE	reported	textfile	2	406457	162101261	2.9e-08	0.00223207	ukb-b-6591	Age first had sexual intercourse || id:ukb-b-6591	TRUE	reported	igd	2	1	TRUE	30.7414
rs11729080	A	G	A	G	0.0229745	-0.0201996	0.171149	0.1612	FALSE	FALSE	FALSE	Hawuow	0.100525	142493	1	0.0122995	outcome	TRUE	reported	textfile	4	406457	112503872	9.2e-16	0.00285872	ukb-b-6591	Age first had sexual intercourse || id:ukb-b-6591	TRUE	reported	igd	2	1	TRUE	64.5876
rs11770163	C	G	C	G	-0.0130247	0.0077995	0.331573	0.3385	FALSE	TRUE	FALSE	Hawuow	0.380799	150427	0.993973	0.00889923	outcome	TRUE	reported	textfile	7	406457	116417848	1.4e-08	0.0022936	ukb-b-6591	Age first had sexual intercourse || id:ukb-b-6591	TRUE	reported	igd	2	1	TRUE	32.2478
rs12147463	A	G	A	G	-0.020875	-0.0142998	0.193433	0.1933	FALSE	FALSE	FALSE	Hawuow	0.185451	150427	0.979342	0.0107991	outcome	TRUE	reported	textfile	14	406457	41059928	3.9e-14	0.00275919	ukb-b-6591	Age first had sexual intercourse || id:ukb-b-6591	TRUE	reported	igd	2	1	TRUE	57.2387
rs12204714	T	C	T	C	0.0292636	-0.0101998	0.632102	0.649	FALSE	FALSE	FALSE	Hawuow	0.251739	150427	1	0.00889933	outcome	TRUE	reported	textfile	6	406457	152235339	4.3e-39	0.00223744	ukb-b-6591	Age first had sexual intercourse || id:ukb-b-6591	TRUE	reported	igd	2	1	TRUE	171.062
rs1226414	T	A	T	A	0.0155399	-0.0139995	0.505107	0.5007	FALSE	TRUE	TRUE	Hawuow	0.095575	150427	0.99707	0.00839958	outcome	TRUE	reported	textfile	2	406457	157109930	6e-13	0.00215833	ukb-b-6591	Age first had sexual intercourse || id:ukb-b-6591	TRUE	reported	igd	2	1	FALSE	51.8395
rs12505942	C	T	C	T	0.0160611	-0.00760005	0.342778	0.3465	FALSE	FALSE	FALSE	Hawuow	0.393133	150427	0.995779	0.00889988	outcome	TRUE	reported	textfile	4	406457	140906390	1.7e-12	0.00227551	ukb-b-6591	Age first had sexual intercourse || id:ukb-b-6591	TRUE	reported	igd	2	1	TRUE	49.8188
rs12511982	A	G	A	G	0.0126559	0.00890027	0.550535	0.5426	FALSE	FALSE	FALSE	Hawuow	0.295048	150427	0.988459	0.00849983	outcome	TRUE	reported	textfile	4	406457	60736871	5.9e-09	0.00217493	ukb-b-6591	Age first had sexual intercourse || id:ukb-b-6591	TRUE	reported	igd	2	1	TRUE	33.8607
rs12523398	A	T	A	T	0.0225484	-0.00500048	0.173891	0.1701	FALSE	TRUE	FALSE	Hawuow	0.658158	150427	0.989876	0.0113016	outcome	TRUE	reported	textfile	5	406457	45119647	3e-15	0.00285708	ukb-b-6591	Age first had sexual intercourse || id:ukb-b-6591	TRUE	reported	igd	2	1	TRUE	62.2855
rs12671608	C	T	C	T	-0.017507	0.0280004	0.139057	0.1399	FALSE	FALSE	FALSE	Hawuow	0.023961	150427	0.986808	0.0124019	outcome	TRUE	reported	textfile	7	406457	153524115	2.2e-08	0.00313092	ukb-b-6591	Age first had sexual intercourse || id:ukb-b-6591	TRUE	reported	igd	2	1	TRUE	31.2665
rs12701263	T	C	T	C	0.0144102	0.0117003	0.400041	0.4063	FALSE	FALSE	FALSE	Hawuow	0.173657	150427	0.996483	0.00859969	outcome	TRUE	reported	textfile	7	406457	32962089	6.1e-11	0.00220279	ukb-b-6591	Age first had sexual intercourse || id:ukb-b-6591	TRUE	reported	igd	2	1	TRUE	42.7951
rs12795483	G	A	G	A	0.0129681	0.00640044	0.518144	0.5161	FALSE	FALSE	FALSE	Hawuow	0.446117	150427	0.990968	0.00840058	outcome	TRUE	reported	textfile	11	406457	79883503	2.2e-09	0.00216666	ukb-b-6591	Age first had sexual intercourse || id:ukb-b-6591	TRUE	reported	igd	2	1	TRUE	35.8238
rs12826060	G	T	G	T	-0.0130686	0.0148	0.412502	0.4036	FALSE	FALSE	FALSE	Hawuow	0.085261	150427	0.994611	0.00859992	outcome	TRUE	reported	textfile	12	406457	24195419	2.5e-09	0.00219153	ukb-b-6591	Age first had sexual intercourse || id:ukb-b-6591	TRUE	reported	igd	2	1	TRUE	35.5601
rs12907546	A	G	A	G	-0.0228102	-0.00570021	0.211749	0.213	FALSE	FALSE	FALSE	Hawuow	0.583655	150427	0.994798	0.0104008	outcome	TRUE	reported	textfile	15	406457	47684280	7.4e-18	0.00264994	ukb-b-6591	Age first had sexual intercourse || id:ukb-b-6591	TRUE	reported	igd	2	1	TRUE	74.0945
rs1295220	T	C	T	C	-0.0186416	0.00999984	0.25348	0.2504	FALSE	FALSE	FALSE	Hawuow	0.302551	150427	0.989146	0.00969936	outcome	TRUE	reported	textfile	5	406457	154890837	6.7e-14	0.00248775	ukb-b-6591	Age first had sexual intercourse || id:ukb-b-6591	TRUE	reported	igd	2	1	TRUE	56.1504
rs12970816	A	G	A	G	-0.0152412	-0.0055001	0.395202	0.4019	FALSE	FALSE	FALSE	Hawuow	0.522486	150427	0.992013	0.00860038	outcome	TRUE	reported	textfile	18	406457	50023859	5.5e-12	0.00221166	ukb-b-6591	Age first had sexual intercourse || id:ukb-b-6591	TRUE	reported	igd	2	1	TRUE	47.4899
rs13009008	G	A	G	A	0.0182638	-0.000499875	0.672296	0.6644	FALSE	FALSE	FALSE	Hawuow	0.955678	150427	0.998814	0.00899412	outcome	TRUE	reported	textfile	2	406457	174043233	1.6e-15	0.0022916	ukb-b-6591	Age first had sexual intercourse || id:ukb-b-6591	TRUE	reported	igd	2	1	TRUE	63.5191
rs13289229	T	G	T	G	0.0178001	0.00399999	0.178174	0.1746	FALSE	FALSE	FALSE	Hawuow	0.723359	150427	0.97322	0.0113003	outcome	TRUE	reported	textfile	9	406457	86224419	4.5e-10	0.00285474	ukb-b-6591	Age first had sexual intercourse || id:ukb-b-6591	TRUE	reported	igd	2	1	TRUE	38.8787
rs1368546	C	T	C	T	0.015985	-0.00569973	0.55706	0.5574	FALSE	FALSE	FALSE	Hawuow	0.502492	150427	0.997874	0.00849977	outcome	TRUE	reported	textfile	2	406457	104057364	1.6e-13	0.00216603	ukb-b-6591	Age first had sexual intercourse || id:ukb-b-6591	TRUE	reported	igd	2	1	TRUE	54.4623
rs1391075	C	A	C	A	-0.0153773	0.0114999	0.643432	0.6325	FALSE	FALSE	FALSE	Hawuow	0.191247	150427	0.997901	0.00879936	outcome	TRUE	reported	textfile	12	406457	84052203	8.5e-12	0.00225175	ukb-b-6591	Age first had sexual intercourse || id:ukb-b-6591	TRUE	reported	igd	2	1	TRUE	46.6358
rs1392816	T	C	T	C	0.0175184	-0.00450011	0.387907	0.383	FALSE	FALSE	FALSE	Hawuow	0.605004	150427	0.984069	0.00870061	outcome	TRUE	reported	textfile	1	406457	66481188	3.8e-15	0.00222824	ukb-b-6591	Age first had sexual intercourse || id:ukb-b-6591	TRUE	reported	igd	2	1	TRUE	61.8109
rs141547796	A	G	A	G	0.0334614	-0.0270999	0.082193	0.0809	FALSE	FALSE	FALSE	Hawuow	0.098438	142493	0.97951	0.0163996	outcome	TRUE	reported	textfile	6	406457	50615935	2.8e-17	0.00395855	ukb-b-6591	Age first had sexual intercourse || id:ukb-b-6591	TRUE	reported	igd	2	1	TRUE	71.4523
rs1547351	A	T	A	T	0.0122226	-0.0101998	0.410447	0.4088	FALSE	TRUE	FALSE	Hawuow	0.257046	134240	0.994941	0.00899933	outcome	TRUE	reported	textfile	8	406457	36842153	2.5e-08	0.00219383	ukb-b-6591	Age first had sexual intercourse || id:ukb-b-6591	TRUE	reported	igd	2	1	TRUE	31.04
rs1585634	C	G	C	G	-0.0155686	-0.00239988	0.802142	0.8049	FALSE	TRUE	FALSE	Hawuow	0.83179	142493	0.987892	0.0112985	outcome	TRUE	reported	textfile	8	406457	54396376	1e-08	0.00272036	ukb-b-6591	Age first had sexual intercourse || id:ukb-b-6591	TRUE	reported	igd	2	1	TRUE	32.7526
rs159428	C	T	C	T	-0.0133188	0.00500048	0.526473	0.5367	FALSE	FALSE	FALSE	Hawuow	0.61354	127205	1	0.00990142	outcome	TRUE	reported	textfile	20	406457	31099311	7.2e-10	0.00216122	ukb-b-6591	Age first had sexual intercourse || id:ukb-b-6591	TRUE	reported	igd	2	1	TRUE	37.978
rs16948048	G	A	G	A	-0.0166924	0.00320011	0.36754	0.3796	FALSE	FALSE	FALSE	Hawuow	0.713019	150427	1	0.00870059	outcome	TRUE	reported	textfile	17	406457	47440466	9e-14	0.00223927	ukb-b-6591	Age first had sexual intercourse || id:ukb-b-6591	TRUE	reported	igd	2	1	TRUE	55.568
rs17164088	G	A	G	A	-0.012374	0.0144996	0.422075	0.4219	FALSE	FALSE	FALSE	Hawuow	0.091782	150427	0.996615	0.00859964	outcome	TRUE	reported	textfile	4	406457	2675893	1.4e-08	0.0021824	ukb-b-6591	Age first had sexual intercourse || id:ukb-b-6591	TRUE	reported	igd	2	1	TRUE	32.1478
rs1812249	A	G	A	G	-0.0148834	-0.00139998	0.215227	0.22	FALSE	FALSE	FALSE	Hawuow	0.890807	150427	0.997994	0.0101978	outcome	TRUE	reported	textfile	1	406457	112284581	1.4e-08	0.00262062	ukb-b-6591	Age first had sexual intercourse || id:ukb-b-6591	TRUE	reported	igd	2	1	TRUE	32.2549
rs182353	T	C	T	C	-0.013024	-0.00389959	0.468089	0.4652	FALSE	FALSE	FALSE	Hawuow	0.642459	150427	0.998259	0.00839953	outcome	TRUE	reported	textfile	8	406457	115396892	1.7e-09	0.00216294	ukb-b-6591	Age first had sexual intercourse || id:ukb-b-6591	TRUE	reported	igd	2	1	TRUE	36.2577
rs1891588	C	G	C	G	-0.0119638	0.00799991	0.552814	0.5528	FALSE	TRUE	TRUE	Hawuow	0.346597	150427	0.998879	0.0084996	outcome	TRUE	reported	textfile	1	406457	151597660	3.3e-08	0.00216512	ukb-b-6591	Age first had sexual intercourse || id:ukb-b-6591	TRUE	reported	igd	2	1	FALSE	30.5333
rs1931263	T	G	T	G	-0.0121295	0.0141001	0.4895	0.4944	FALSE	FALSE	FALSE	Hawuow	0.09323	150427	0.995789	0.00839993	outcome	TRUE	reported	textfile	1	406457	96175101	1.8e-08	0.00215544	ukb-b-6591	Age first had sexual intercourse || id:ukb-b-6591	TRUE	reported	igd	2	1	TRUE	31.6675
rs2025151	G	C	G	C	0.0150046	0.00470003	0.196133	0.1987	FALSE	TRUE	FALSE	Hawuow	0.657494	150427	0.999148	0.0106006	outcome	TRUE	reported	textfile	9	406457	99161512	3.3e-08	0.00271665	ukb-b-6591	Age first had sexual intercourse || id:ukb-b-6591	TRUE	reported	igd	2	1	TRUE	30.5057
rs206005	T	A	T	A	-0.0144473	-0.00789971	0.760199	0.7653	FALSE	TRUE	FALSE	Hawuow	0.424879	150427	0.992737	0.00989957	outcome	TRUE	reported	textfile	6	406457	164427025	1.2e-08	0.00253165	ukb-b-6591	Age first had sexual intercourse || id:ukb-b-6591	TRUE	reported	igd	2	1	TRUE	32.5661
rs2093623	A	G	A	G	0.0150008	-0.0119997	0.496285	0.4871	FALSE	FALSE	FALSE	Hawuow	0.157996	150427	0.979164	0.00849932	outcome	TRUE	reported	textfile	10	406457	10922977	5.5e-12	0.00217668	ukb-b-6591	Age first had sexual intercourse || id:ukb-b-6591	TRUE	reported	igd	2	1	TRUE	47.4941
rs2130893	C	G	C	G	0.0149124	-0.00979986	0.285354	0.2883	FALSE	TRUE	FALSE	Hawuow	0.381562	127205	0.934515	0.0111996	outcome	TRUE	reported	textfile	10	406457	134039132	1.5e-09	0.00246651	ukb-b-6591	Age first had sexual intercourse || id:ukb-b-6591	TRUE	reported	igd	2	1	TRUE	36.5535
rs2174752	T	G	T	G	-0.0143345	-0.00040008	0.45124	0.4636	FALSE	FALSE	FALSE	Hawuow	0.96245	150427	0.996391	0.008498	outcome	TRUE	reported	textfile	13	406457	69332015	3.9e-11	0.00216954	ukb-b-6591	Age first had sexual intercourse || id:ukb-b-6591	TRUE	reported	igd	2	1	TRUE	43.6546
rs2176337	T	A	T	A	-0.017784	-0.00149987	0.315293	0.3267	FALSE	TRUE	FALSE	Hawuow	0.867613	150427	0.998149	0.00899792	outcome	TRUE	reported	textfile	9	406457	108959330	1.9e-14	0.00232203	ukb-b-6591	Age first had sexual intercourse || id:ukb-b-6591	TRUE	reported	igd	2	1	TRUE	58.6575
rs2188151	T	G	T	G	-0.0222145	0.0193996	0.424889	0.416	FALSE	FALSE	FALSE	Hawuow	0.024102	150427	0.995881	0.00860102	outcome	TRUE	reported	textfile	3	406457	50201924	2.5e-24	0.00218242	ukb-b-6591	Age first had sexual intercourse || id:ukb-b-6591	TRUE	reported	igd	2	1	TRUE	103.609
rs2274568	A	G	A	G	-0.0137862	0.00979982	0.580677	0.5815	FALSE	FALSE	FALSE	Hawuow	0.254452	150427	0.993788	0.00859934	outcome	TRUE	reported	textfile	1	406457	110612925	3e-10	0.00218862	ukb-b-6591	Age first had sexual intercourse || id:ukb-b-6591	TRUE	reported	igd	2	1	TRUE	39.6779
rs2382440	C	G	C	G	-0.0173228	0.00690014	0.155948	0.1561	FALSE	TRUE	FALSE	Hawuow	0.555377	150427	0.989136	0.0117007	outcome	TRUE	reported	textfile	9	406457	14140575	6.3e-09	0.0029817	ukb-b-6591	Age first had sexual intercourse || id:ukb-b-6591	TRUE	reported	igd	2	1	TRUE	33.7527
rs239190	T	C	T	C	0.0151426	0.00270035	0.532174	0.5283	FALSE	FALSE	FALSE	Hawuow	0.747888	150427	0.995655	0.00840117	outcome	TRUE	reported	textfile	6	406457	101129067	2.6e-12	0.00216441	ukb-b-6591	Age first had sexual intercourse || id:ukb-b-6591	TRUE	reported	igd	2	1	TRUE	48.9465
rs2406374	T	C	T	C	0.0147643	0.00640047	0.314035	0.3134	FALSE	FALSE	FALSE	Hawuow	0.481877	150427	0.9973	0.0091008	outcome	TRUE	reported	textfile	5	406457	106936435	1.9e-10	0.00231855	ukb-b-6591	Age first had sexual intercourse || id:ukb-b-6591	TRUE	reported	igd	2	1	TRUE	40.5502
rs2535593	C	T	C	T	0.0125197	-0.0153004	0.460207	0.4786	FALSE	FALSE	FALSE	Hawuow	0.071864	150427	0.996845	0.00850029	outcome	TRUE	reported	textfile	17	406457	5621920	8.3e-09	0.00217263	ukb-b-6591	Age first had sexual intercourse || id:ukb-b-6591	TRUE	reported	igd	2	1	TRUE	33.206
rs2553041	C	G	C	G	0.0202801	0.0141997	0.196229	0.1895	FALSE	TRUE	FALSE	Hawuow	0.188545	150427	0.988401	0.0107991	outcome	TRUE	reported	textfile	2	406457	63238346	1e-13	0.00272704	ukb-b-6591	Age first had sexual intercourse || id:ukb-b-6591	TRUE	reported	igd	2	1	TRUE	55.3041
rs2612030	C	T	C	T	0.0242699	-0.0285	0.838125	0.8439	FALSE	FALSE	FALSE	Hawuow	0.014874	150427	0.989798	0.0117022	outcome	TRUE	reported	textfile	3	406457	53773437	1.3e-16	0.00293365	ukb-b-6591	Age first had sexual intercourse || id:ukb-b-6591	TRUE	reported	igd	2	1	TRUE	68.4415
rs2613765	A	G	A	G	0.01255	-0.00769957	0.473384	0.4652	FALSE	FALSE	FALSE	Hawuow	0.364984	150427	0.999096	0.00849927	outcome	TRUE	reported	textfile	19	406457	5066330	6.5e-09	0.00216222	ukb-b-6591	Age first had sexual intercourse || id:ukb-b-6591	TRUE	reported	igd	2	1	TRUE	33.689
rs2625223	T	C	T	C	0.0124972	0.00120028	0.48174	0.483	FALSE	FALSE	FALSE	Hawuow	0.887709	150427	0.969878	0.00850034	outcome	TRUE	reported	textfile	1	406457	204903874	1e-08	0.00218318	ukb-b-6591	Age first had sexual intercourse || id:ukb-b-6591	TRUE	reported	igd	2	1	TRUE	32.7677
rs2744450	G	A	G	A	0.017081	-0.00310019	0.802128	0.7993	FALSE	FALSE	FALSE	Hawuow	0.767811	150427	0.997772	0.0105006	outcome	TRUE	reported	textfile	6	406457	52951766	2.8e-10	0.00270781	ukb-b-6591	Age first had sexual intercourse || id:ukb-b-6591	TRUE	reported	igd	2	1	TRUE	39.7915
rs293736	C	A	C	A	-0.0140549	-0.00890027	0.722176	0.7287	FALSE	FALSE	FALSE	Hawuow	0.348823	150427	0.997241	0.00949996	outcome	TRUE	reported	textfile	20	406457	31925189	5.7e-09	0.00241272	ukb-b-6591	Age first had sexual intercourse || id:ukb-b-6591	TRUE	reported	igd	2	1	TRUE	33.9345
rs2974311	A	G	A	G	0.0138488	0.00939968	0.497467	0.4965	FALSE	FALSE	FALSE	Hawuow	0.263092	150427	0.998262	0.00839923	outcome	TRUE	reported	textfile	8	406457	42455166	1.4e-10	0.00215715	ukb-b-6591	Age first had sexual intercourse || id:ukb-b-6591	TRUE	reported	igd	2	1	TRUE	41.2158
rs298247	C	G	C	G	0.016312	-0.00710015	0.167472	0.1707	FALSE	TRUE	FALSE	Hawuow	0.529807	150427	0.997255	0.0113006	outcome	TRUE	reported	textfile	2	406457	157233542	1.5e-08	0.00288227	ukb-b-6591	Age first had sexual intercourse || id:ukb-b-6591	TRUE	reported	igd	2	1	TRUE	32.0291
rs3007104	A	G	A	G	-0.0154973	0.0102998	0.42401	0.4276	FALSE	FALSE	FALSE	Hawuow	0.225573	150427	0.992627	0.00849927	outcome	TRUE	reported	textfile	14	406457	47367434	1.4e-12	0.00218798	ukb-b-6591	Age first had sexual intercourse || id:ukb-b-6591	TRUE	reported	igd	2	1	TRUE	50.1678
rs30266	A	G	A	G	-0.012649	0.0118999	0.328425	0.3283	FALSE	FALSE	FALSE	Hawuow	0.186067	150427	0.993097	0.00899938	outcome	TRUE	reported	textfile	5	406457	103972357	3.7e-08	0.00229698	ukb-b-6591	Age first had sexual intercourse || id:ukb-b-6591	TRUE	reported	igd	2	1	TRUE	30.3248
rs341521	A	G	A	G	-0.0152941	0.00630011	0.702818	0.7071	FALSE	FALSE	FALSE	Hawuow	0.498148	150427	0.987714	0.00930034	outcome	TRUE	reported	textfile	13	406457	60399045	1.1e-10	0.00237256	ukb-b-6591	Age first had sexual intercourse || id:ukb-b-6591	TRUE	reported	igd	2	1	TRUE	41.5541
rs34606772	T	C	T	C	-0.0127837	0.0172002	0.416265	0.4163	FALSE	FALSE	FALSE	Hawuow	0.045514	150427	0.979232	0.00860066	outcome	TRUE	reported	textfile	3	406457	24908376	6.4e-09	0.00220229	ukb-b-6591	Age first had sexual intercourse || id:ukb-b-6591	TRUE	reported	igd	2	1	TRUE	33.6949
rs35128508	A	G	A	G	0.0146939	0.00329955	0.273405	0.2713	FALSE	FALSE	FALSE	Hawuow	0.728321	150427	0.995596	0.00949894	outcome	TRUE	reported	textfile	18	406457	42722340	1.3e-09	0.00242383	ukb-b-6591	Age first had sexual intercourse || id:ukb-b-6591	TRUE	reported	igd	2	1	TRUE	36.7511
rs35408390	T	C	T	C	-0.0121304	0.00580015	0.44275	0.4451	FALSE	FALSE	FALSE	Hawuow	0.495024	150427	0.996303	0.00850038	outcome	TRUE	reported	textfile	2	406457	86471782	2.2e-08	0.00216917	ukb-b-6591	Age first had sexual intercourse || id:ukb-b-6591	TRUE	reported	igd	2	1	TRUE	31.2725
rs35851551	G	A	G	A	-0.0264733	-0.0184998	0.101404	0.1016	FALSE	FALSE	FALSE	Hawuow	0.208181	134240	0.979353	0.0146989	outcome	TRUE	reported	textfile	7	406457	31330785	2.1e-13	0.00360571	ukb-b-6591	Age first had sexual intercourse || id:ukb-b-6591	TRUE	reported	igd	2	1	TRUE	53.9057
rs359239	T	C	T	C	-0.0189754	0.0124996	0.573829	0.5729	FALSE	FALSE	FALSE	Hawuow	0.146068	150427	0.985366	0.00859926	outcome	TRUE	reported	textfile	2	406457	60474600	4.8e-18	0.00219147	ukb-b-6591	Age first had sexual intercourse || id:ukb-b-6591	TRUE	reported	igd	2	1	TRUE	74.974
rs369230	T	G	T	G	-0.0184886	-0.00650008	0.692409	0.706	FALSE	FALSE	FALSE	Hawuow	0.49385	150427	0.981986	0.00950029	outcome	TRUE	reported	textfile	16	406457	89645437	3.9e-15	0.00235304	ukb-b-6591	Age first had sexual intercourse || id:ukb-b-6591	TRUE	reported	igd	2	1	TRUE	61.7376
rs3739121	C	G	C	G	-0.0122648	-0.00179962	0.427116	0.4295	FALSE	TRUE	TRUE	Hawuow	0.832277	150427	0.999626	0.0084975	outcome	TRUE	reported	textfile	2	406457	201171014	1.7e-08	0.00217575	ukb-b-6591	Age first had sexual intercourse || id:ukb-b-6591	TRUE	reported	igd	2	1	FALSE	31.7763
rs3741499	C	T	C	T	-0.0161594	0.0106	0.649467	0.6608	FALSE	FALSE	FALSE	Hawuow	0.23362	150427	0.996721	0.00889943	outcome	TRUE	reported	textfile	12	406457	56474379	8.7e-13	0.00226011	ukb-b-6591	Age first had sexual intercourse || id:ukb-b-6591	TRUE	reported	igd	2	1	TRUE	51.1201
rs3758790	G	A	G	A	0.0153546	-0.00039992	0.359414	0.3662	FALSE	FALSE	FALSE	Hawuow	0.963312	150427	1	0.00869433	outcome	TRUE	reported	textfile	11	406457	105850090	8.9e-12	0.00225012	ukb-b-6591	Age first had sexual intercourse || id:ukb-b-6591	TRUE	reported	igd	2	1	TRUE	46.5656
rs3789045	T	C	T	C	0.0149923	0.00409959	0.209024	0.2139	FALSE	FALSE	FALSE	Hawuow	0.690599	150427	0.998645	0.0102994	outcome	TRUE	reported	textfile	1	406457	204586812	1.5e-08	0.00264802	ukb-b-6591	Age first had sexual intercourse || id:ukb-b-6591	TRUE	reported	igd	2	1	TRUE	32.0549
rs4075359	C	T	C	T	0.0188718	-0.0153998	0.625175	0.619	FALSE	FALSE	FALSE	Hawuow	0.101351	150427	0.992277	0.00939965	outcome	TRUE	reported	textfile	8	406457	9487813	2.9e-17	0.0022331	ukb-b-6591	Age first had sexual intercourse || id:ukb-b-6591	TRUE	reported	igd	2	1	TRUE	71.4184
rs435538	G	C	G	C	-0.0178171	-0.0149999	0.230492	0.2287	FALSE	TRUE	FALSE	Hawuow	0.157018	134240	0.99908	0.0105994	outcome	TRUE	reported	textfile	5	406457	24921398	3.4e-12	0.00255912	ukb-b-6591	Age first had sexual intercourse || id:ukb-b-6591	TRUE	reported	igd	2	1	TRUE	48.4722
rs4602427	G	C	G	C	-0.0162149	-0.00870005	0.803857	0.8018	FALSE	TRUE	FALSE	Hawuow	0.41178	150427	0.992911	0.0105999	outcome	TRUE	reported	textfile	3	406457	117474457	2.5e-09	0.0027194	ukb-b-6591	Age first had sexual intercourse || id:ukb-b-6591	TRUE	reported	igd	2	1	TRUE	35.5535
rs4727799	T	C	T	C	-0.0208488	0.0157001	0.647272	0.6412	FALSE	FALSE	FALSE	Hawuow	0.074411	150427	0.996543	0.00880012	outcome	TRUE	reported	textfile	7	406457	114110568	2.8e-20	0.00225933	ukb-b-6591	Age first had sexual intercourse || id:ukb-b-6591	TRUE	reported	igd	2	1	TRUE	85.1536
rs4735438	T	C	T	C	-0.0144891	0.00149987	0.587017	0.5727	FALSE	FALSE	FALSE	Hawuow	0.861518	150427	0.99818	0.00859812	outcome	TRUE	reported	textfile	8	406457	97829917	3.9e-11	0.00219239	ukb-b-6591	Age first had sexual intercourse || id:ukb-b-6591	TRUE	reported	igd	2	1	TRUE	43.6764
rs4800204	T	C	T	C	-0.0127969	-0.0110003	0.570335	0.5632	FALSE	FALSE	FALSE	Hawuow	0.195597	150427	0.991924	0.00849969	outcome	TRUE	reported	textfile	18	406457	22647270	4.6e-09	0.00218287	ukb-b-6591	Age first had sexual intercourse || id:ukb-b-6591	TRUE	reported	igd	2	1	TRUE	34.368
rs4805761	G	A	G	A	0.0165446	-0.0168001	0.843347	0.8404	FALSE	FALSE	FALSE	Hawuow	0.16149	134240	0.996749	0.0119994	outcome	TRUE	reported	textfile	19	406457	32951800	2.6e-08	0.00297366	ukb-b-6591	Age first had sexual intercourse || id:ukb-b-6591	TRUE	reported	igd	2	1	TRUE	30.9549
rs4873133	T	C	T	C	-0.0180907	0.0010005	0.292431	0.2928	FALSE	FALSE	FALSE	Hawuow	0.914348	150427	1	0.00930214	outcome	TRUE	reported	textfile	8	406457	51127054	2.5e-14	0.00237345	ukb-b-6591	Age first had sexual intercourse || id:ukb-b-6591	TRUE	reported	igd	2	1	TRUE	58.0966
rs4937872	G	A	G	A	-0.0160337	-0.00610036	0.407721	0.4114	FALSE	FALSE	FALSE	Hawuow	0.520816	126306	0.983913	0.00950081	outcome	TRUE	reported	textfile	11	406457	112827715	3.9e-13	0.0022087	ukb-b-6591	Age first had sexual intercourse || id:ukb-b-6591	TRUE	reported	igd	2	1	TRUE	52.698
rs4961705	C	G	C	G	0.0134658	-0.0127003	0.348007	0.349	FALSE	TRUE	FALSE	Hawuow	0.153567	150427	0.96226	0.00889973	outcome	TRUE	reported	textfile	9	406457	16347927	5e-09	0.00230266	ukb-b-6591	Age first had sexual intercourse || id:ukb-b-6591	TRUE	reported	igd	2	1	TRUE	34.1983
rs55659265	A	G	A	G	-0.0244268	0.0209001	0.066555	0.0712	FALSE	FALSE	FALSE	Hawuow	0.205246	150427	0.994913	0.016499	outcome	TRUE	reported	textfile	2	406457	142247852	1.5e-08	0.0043179	ukb-b-6591	Age first had sexual intercourse || id:ukb-b-6591	TRUE	reported	igd	2	1	TRUE	32.0028
rs56306056	A	G	A	G	0.0160763	0.0096998	0.214739	0.2141	FALSE	FALSE	FALSE	Hawuow	0.369093	142493	0.998758	0.0107995	outcome	TRUE	reported	textfile	2	406457	184416610	8.6e-10	0.00262104	ukb-b-6591	Age first had sexual intercourse || id:ukb-b-6591	TRUE	reported	igd	2	1	TRUE	37.6205
rs56392241	C	A	C	A	-0.0135943	0.00910028	0.393183	0.3892	FALSE	FALSE	FALSE	Hawuow	0.295547	150427	0.987339	0.00869983	outcome	TRUE	reported	textfile	3	406457	131968209	8.6e-10	0.0022162	ukb-b-6591	Age first had sexual intercourse || id:ukb-b-6591	TRUE	reported	igd	2	1	TRUE	37.6267
rs61864459	T	G	T	G	0.0161278	0.0135005	0.169827	0.169	FALSE	FALSE	FALSE	Hawuow	0.252567	142493	0.99424	0.0117997	outcome	TRUE	reported	textfile	10	406457	120013564	2.1e-08	0.00287967	ukb-b-6591	Age first had sexual intercourse || id:ukb-b-6591	TRUE	reported	igd	2	1	TRUE	31.3664
rs62370848	C	A	C	A	0.0170776	0.0102999	0.198707	0.1944	FALSE	FALSE	FALSE	Hawuow	0.335721	150427	0.983171	0.0106994	outcome	TRUE	reported	textfile	5	406457	124228322	3.6e-10	0.00272348	ukb-b-6591	Age first had sexual intercourse || id:ukb-b-6591	TRUE	reported	igd	2	1	TRUE	39.3193
rs62439690	A	G	A	G	-0.0162081	0.00649983	0.262405	0.2598	FALSE	FALSE	FALSE	Hawuow	0.502801	150427	0.976467	0.00969995	outcome	TRUE	reported	textfile	7	406457	21417556	6.3e-11	0.00247933	ukb-b-6591	Age first had sexual intercourse || id:ukb-b-6591	TRUE	reported	igd	2	1	TRUE	42.7362
rs6486065	G	T	G	T	0.0161936	-0.0110003	0.708967	0.7195	FALSE	FALSE	FALSE	Hawuow	0.241886	150427	0.994837	0.00939965	outcome	TRUE	reported	textfile	11	406457	12870969	1e-11	0.00237994	ukb-b-6591	Age first had sexual intercourse || id:ukb-b-6591	TRUE	reported	igd	2	1	TRUE	46.2972
rs6517512	G	A	G	A	-0.029508	-0.0182995	0.955633	0.9583	FALSE	FALSE	FALSE	Hawuow	0.399042	150427	1	0.0216991	outcome	TRUE	reported	textfile	21	406457	40512129	1.8e-08	0.00524367	ukb-b-6591	Age first had sexual intercourse || id:ukb-b-6591	TRUE	reported	igd	2	1	TRUE	31.6671
rs6564268	G	C	G	C	0.0283611	-0.00390038	0.056059	0.055	FALSE	TRUE	FALSE	Hawuow	0.833021	150427	0.993491	0.0185003	outcome	TRUE	reported	textfile	16	406457	75606878	1.5e-09	0.00469506	ukb-b-6591	Age first had sexual intercourse || id:ukb-b-6591	TRUE	reported	igd	2	1	TRUE	36.4892
rs6586405	A	C	A	C	-0.0130845	0.0194996	0.326953	0.336	FALSE	FALSE	FALSE	Hawuow	0.032142	150427	0.986078	0.00910075	outcome	TRUE	reported	textfile	1	406457	234739101	1.5e-08	0.00231009	ukb-b-6591	Age first had sexual intercourse || id:ukb-b-6591	TRUE	reported	igd	2	1	TRUE	32.0816
rs6692613	T	C	T	C	-0.012697	0.0158999	0.530087	0.5308	FALSE	FALSE	FALSE	Hawuow	0.061409	150427	0.99267	0.00850018	outcome	TRUE	reported	textfile	1	406457	7524974	4.2e-09	0.00216093	ukb-b-6591	Age first had sexual intercourse || id:ukb-b-6591	TRUE	reported	igd	2	1	TRUE	34.524
rs6719762	C	T	C	T	-0.0233857	0.0010996	0.473304	0.4836	FALSE	FALSE	FALSE	Hawuow	0.89701	150427	0.989292	0.00849513	outcome	TRUE	reported	textfile	2	406457	60166832	3.2e-27	0.00216422	ukb-b-6591	Age first had sexual intercourse || id:ukb-b-6591	TRUE	reported	igd	2	1	TRUE	116.761
rs6748341	G	C	G	C	0.0167655	-0.00059982	0.316337	0.3278	FALSE	TRUE	FALSE	Hawuow	0.946827	150427	0.990304	0.0089939	outcome	TRUE	reported	textfile	2	406457	225377574	5.4e-13	0.00232362	ukb-b-6591	Age first had sexual intercourse || id:ukb-b-6591	TRUE	reported	igd	2	1	TRUE	52.0598
rs6763967	A	G	A	G	-0.0140945	0.00619974	0.264904	0.2637	FALSE	FALSE	FALSE	Hawuow	0.518398	150427	0.993652	0.00959985	outcome	TRUE	reported	textfile	3	406457	60884616	7.9e-09	0.00244253	ukb-b-6591	Age first had sexual intercourse || id:ukb-b-6591	TRUE	reported	igd	2	1	TRUE	33.2981
rs67723420	A	T	A	T	0.0145464	0.00870005	0.376012	0.363	FALSE	TRUE	FALSE	Hawuow	0.32282	150427	0.990228	0.00879966	outcome	TRUE	reported	textfile	3	406457	35775115	7.5e-11	0.00223412	ukb-b-6591	Age first had sexual intercourse || id:ukb-b-6591	TRUE	reported	igd	2	1	TRUE	42.3934
rs6939048	A	G	A	G	0.0143527	-0.0130001	0.627277	0.6254	FALSE	FALSE	FALSE	Hawuow	0.139583	150427	0.993037	0.00879966	outcome	TRUE	reported	textfile	6	406457	26327953	1.3e-10	0.00223278	ukb-b-6591	Age first had sexual intercourse || id:ukb-b-6591	TRUE	reported	igd	2	1	TRUE	41.3214
rs6955073	A	T	A	T	0.0124183	-0.0154995	0.508354	0.5156	FALSE	TRUE	TRUE	Hawuow	0.068228	150427	0.989337	0.00849987	outcome	TRUE	reported	textfile	7	406457	118298293	9.8e-09	0.00216596	ukb-b-6591	Age first had sexual intercourse || id:ukb-b-6591	TRUE	reported	igd	2	1	FALSE	32.8718
rs6966769	G	A	G	A	0.0185136	0.00700045	0.11444	0.1125	FALSE	FALSE	FALSE	Hawuow	0.604113	150427	0.990964	0.0135015	outcome	TRUE	reported	textfile	7	406457	1299334	4.9e-08	0.00339345	ukb-b-6591	Age first had sexual intercourse || id:ukb-b-6591	TRUE	reported	igd	2	1	TRUE	29.7645
rs6966898	T	C	T	C	-0.0138863	-0.000700245	0.333033	0.3385	FALSE	FALSE	FALSE	Hawuow	0.937984	150427	0.983462	0.00900012	outcome	TRUE	reported	textfile	7	406457	135221170	1.6e-09	0.00230233	ukb-b-6591	Age first had sexual intercourse || id:ukb-b-6591	TRUE	reported	igd	2	1	TRUE	36.3779
rs6973256	T	C	T	C	0.0141037	-0.0200997	0.59757	0.5894	FALSE	FALSE	FALSE	Hawuow	0.027208	142493	0.979156	0.00910096	outcome	TRUE	reported	textfile	7	406457	133055603	2.1e-10	0.00221898	ukb-b-6591	Age first had sexual intercourse || id:ukb-b-6591	TRUE	reported	igd	2	1	TRUE	40.398
rs6978112	T	C	T	C	-0.0170735	0.0192005	0.411515	0.4087	FALSE	FALSE	FALSE	Hawuow	0.025597	150427	0.992729	0.00860132	outcome	TRUE	reported	textfile	7	406457	1966841	7.4e-15	0.00219534	ukb-b-6591	Age first had sexual intercourse || id:ukb-b-6591	TRUE	reported	igd	2	1	TRUE	60.4841
rs702	T	A	T	A	0.0205228	-0.00580015	0.838619	0.8462	FALSE	TRUE	FALSE	Hawuow	0.620104	150427	0.996213	0.0117009	outcome	TRUE	reported	textfile	4	406457	28710551	2.6e-12	0.00293386	ukb-b-6591	Age first had sexual intercourse || id:ukb-b-6591	TRUE	reported	igd	2	1	TRUE	48.9322
rs7025089	A	C	A	C	0.0160854	-0.0176997	0.680645	0.6787	FALSE	FALSE	FALSE	Hawuow	0.049234	150427	0.998059	0.00900035	outcome	TRUE	reported	textfile	9	406457	134881443	3.6e-12	0.00231339	ukb-b-6591	Age first had sexual intercourse || id:ukb-b-6591	TRUE	reported	igd	2	1	TRUE	48.3466
rs705240	T	C	T	C	-0.0160808	0.0123	0.184196	0.1896	FALSE	FALSE	FALSE	Hawuow	0.254721	150427	1	0.0107994	outcome	TRUE	reported	textfile	3	406457	118457615	7e-09	0.00277714	ukb-b-6591	Age first had sexual intercourse || id:ukb-b-6591	TRUE	reported	igd	2	1	TRUE	33.5289
rs7085104	G	A	G	A	-0.0146038	0.00060018	0.328663	0.3441	FALSE	FALSE	FALSE	Hawuow	0.94854	142493	0.999049	0.0092993	outcome	TRUE	reported	textfile	10	406457	104628873	2e-10	0.00229572	ukb-b-6591	Age first had sexual intercourse || id:ukb-b-6591	TRUE	reported	igd	2	1	TRUE	40.4663
rs71433405	T	C	T	C	0.0261044	0.0139995	0.066007	0.0655	FALSE	FALSE	FALSE	Hawuow	0.415666	150427	0.970445	0.0171992	outcome	TRUE	reported	textfile	13	406457	97130945	3e-09	0.00440193	ukb-b-6591	Age first had sexual intercourse || id:ukb-b-6591	TRUE	reported	igd	2	1	TRUE	35.1675
rs714393	T	C	T	C	0.0141564	-0.0127996	0.456816	0.4516	FALSE	FALSE	FALSE	Hawuow	0.150355	142493	0.993541	0.00889923	outcome	TRUE	reported	textfile	2	406457	212698718	6.1e-11	0.00216389	ukb-b-6591	Age first had sexual intercourse || id:ukb-b-6591	TRUE	reported	igd	2	1	TRUE	42.7992
rs7167444	T	G	T	G	-0.0141521	-0.00250012	0.253197	0.2611	FALSE	FALSE	FALSE	Hawuow	0.798637	150427	0.971873	0.00980012	outcome	TRUE	reported	textfile	15	406457	97495941	1.7e-08	0.00251088	ukb-b-6591	Age first had sexual intercourse || id:ukb-b-6591	TRUE	reported	igd	2	1	TRUE	31.768
rs7188873	G	A	G	A	-0.0172874	-0.00059982	0.622795	0.6141	FALSE	FALSE	FALSE	Hawuow	0.944997	150427	0.995906	0.00869421	outcome	TRUE	reported	textfile	16	406457	24727064	8.6e-15	0.00222805	ukb-b-6591	Age first had sexual intercourse || id:ukb-b-6591	TRUE	reported	igd	2	1	TRUE	60.2018
rs7236339	A	G	A	G	-0.0204944	0.0109004	0.22753	0.2205	FALSE	FALSE	FALSE	Hawuow	0.285212	150427	0.984574	0.0101998	outcome	TRUE	reported	textfile	18	406457	77579773	2.5e-15	0.00259028	ukb-b-6591	Age first had sexual intercourse || id:ukb-b-6591	TRUE	reported	igd	2	1	TRUE	62.6004
rs72674824	C	T	C	T	0.0147127	0.00330044	0.24179	0.2513	FALSE	FALSE	FALSE	Hawuow	0.736322	150427	0.990571	0.00980151	outcome	TRUE	reported	textfile	8	406457	95489281	5.6e-09	0.002525	ukb-b-6591	Age first had sexual intercourse || id:ukb-b-6591	TRUE	reported	igd	2	1	TRUE	33.9517
rs72822625	A	G	A	G	0.0215117	-0.0010005	0.094583	0.101	FALSE	FALSE	FALSE	Hawuow	0.944229	150427	0.998172	0.0143019	outcome	TRUE	reported	textfile	5	406457	167757575	5.5e-09	0.00368811	ukb-b-6591	Age first had sexual intercourse || id:ukb-b-6591	TRUE	reported	igd	2	1	TRUE	34.0206
rs72887338	C	T	C	T	-0.0164161	-0.00310019	0.386847	0.3778	FALSE	FALSE	FALSE	Hawuow	0.721607	150427	0.994089	0.00870077	outcome	TRUE	reported	textfile	6	406457	67536056	1.3e-13	0.0022168	ukb-b-6591	Age first had sexual intercourse || id:ukb-b-6591	TRUE	reported	igd	2	1	TRUE	54.8387
rs72996415	C	T	C	T	0.0254579	-0.0292995	0.064661	0.0641	FALSE	FALSE	FALSE	Hawuow	0.103563	150427	0.944881	0.0179993	outcome	TRUE	reported	textfile	6	406457	105265993	1.5e-08	0.0044961	ukb-b-6591	Age first had sexual intercourse || id:ukb-b-6591	TRUE	reported	igd	2	1	TRUE	32.0607
rs7381195	A	T	A	T	-0.014635	-0.00080032	0.611957	0.6148	FALSE	TRUE	FALSE	Hawuow	0.926712	150427	0.997001	0.00870079	outcome	TRUE	reported	textfile	5	406457	60030791	3.8e-11	0.00221414	ukb-b-6591	Age first had sexual intercourse || id:ukb-b-6591	TRUE	reported	igd	2	1	TRUE	43.6893
rs74583305	T	C	T	C	0.0437545	0.00870005	0.020359	0.02	FALSE	FALSE	FALSE	Hawuow	0.781043	150427	0.985335	0.0312996	outcome	TRUE	reported	textfile	8	406457	143419130	1.1e-08	0.00766429	ukb-b-6591	Age first had sexual intercourse || id:ukb-b-6591	TRUE	reported	igd	2	1	TRUE	32.5913
rs7476	C	A	C	A	-0.0139275	-0.00630011	0.312212	0.3088	FALSE	FALSE	FALSE	Hawuow	0.498148	150427	0.988222	0.00930034	outcome	TRUE	reported	textfile	11	406457	46342834	2.6e-09	0.00233764	ukb-b-6591	Age first had sexual intercourse || id:ukb-b-6591	TRUE	reported	igd	2	1	TRUE	35.497
rs77214504	T	A	T	A	0.0348552	-0.0473997	0.047379	0.0439	FALSE	TRUE	FALSE	Hawuow	0.033557	134240	0.989793	0.022302	outcome	TRUE	reported	textfile	1	406457	75316394	7.1e-12	0.00508475	ukb-b-6591	Age first had sexual intercourse || id:ukb-b-6591	TRUE	reported	igd	2	1	TRUE	46.989
rs7729019	T	C	T	C	0.0126365	-0.0154	0.613575	0.6062	FALSE	FALSE	FALSE	Hawuow	0.073344	150427	0.997874	0.00860005	outcome	TRUE	reported	textfile	5	406457	155844242	1.1e-08	0.0022139	ukb-b-6591	Age first had sexual intercourse || id:ukb-b-6591	TRUE	reported	igd	2	1	TRUE	32.579
rs7785195	A	G	A	G	0.0158783	-0.0131004	0.659377	0.6563	FALSE	FALSE	FALSE	Hawuow	0.141026	150427	0.996138	0.00889987	outcome	TRUE	reported	textfile	7	406457	3424686	3e-12	0.00227544	ukb-b-6591	Age first had sexual intercourse || id:ukb-b-6591	TRUE	reported	igd	2	1	TRUE	48.6942
rs7815125	A	T	A	T	0.0187851	0.00910047	0.826612	0.8275	FALSE	TRUE	FALSE	Hawuow	0.4165	150427	0.999174	0.0112005	outcome	TRUE	reported	textfile	8	406457	87680112	4.3e-11	0.00284902	ukb-b-6591	Age first had sexual intercourse || id:ukb-b-6591	TRUE	reported	igd	2	1	TRUE	43.4746
rs783544	C	A	C	A	0.0164657	0.00350012	0.750616	0.7515	FALSE	FALSE	FALSE	Hawuow	0.720992	150427	0.998167	0.00980059	outcome	TRUE	reported	textfile	15	406457	83240293	4e-11	0.00249373	ukb-b-6591	Age first had sexual intercourse || id:ukb-b-6591	TRUE	reported	igd	2	1	TRUE	43.5975
rs784255	T	G	T	G	-0.0142825	0.00370015	0.475487	0.4787	FALSE	FALSE	FALSE	Hawuow	0.659607	150427	0.989557	0.00840072	outcome	TRUE	reported	textfile	18	406457	53403228	4.4e-11	0.00216716	ukb-b-6591	Age first had sexual intercourse || id:ukb-b-6591	TRUE	reported	igd	2	1	TRUE	43.4337
rs7857266	T	C	T	C	0.0131398	-0.0158002	0.395169	0.4075	FALSE	FALSE	FALSE	Hawuow	0.066184	150427	0.982422	0.00860025	outcome	TRUE	reported	textfile	9	406457	96381765	3.7e-09	0.00222736	ukb-b-6591	Age first had sexual intercourse || id:ukb-b-6591	TRUE	reported	igd	2	1	TRUE	34.8014
rs7868984	C	T	C	T	0.0138367	0.00020002	0.415886	0.4056	FALSE	FALSE	FALSE	Hawuow	0.981437	150427	0.997379	0.00859659	outcome	TRUE	reported	textfile	9	406457	23357826	2.7e-10	0.00219061	ukb-b-6591	Age first had sexual intercourse || id:ukb-b-6591	TRUE	reported	igd	2	1	TRUE	39.8965
rs7909331	G	A	G	A	-0.0167017	0.0219001	0.164505	0.1602	FALSE	FALSE	FALSE	Hawuow	0.059043	150427	1	0.0116004	outcome	TRUE	reported	textfile	10	406457	11205224	9.2e-09	0.00290726	ukb-b-6591	Age first had sexual intercourse || id:ukb-b-6591	TRUE	reported	igd	2	1	TRUE	33.003
rs7911962	T	C	T	C	0.0135852	-0.00999983	0.384406	0.3743	FALSE	FALSE	FALSE	Hawuow	0.261157	150427	0.987418	0.00889933	outcome	TRUE	reported	textfile	10	406457	9968483	1.1e-09	0.00222867	ukb-b-6591	Age first had sexual intercourse || id:ukb-b-6591	TRUE	reported	igd	2	1	TRUE	37.157
rs79231171	A	C	A	C	0.0224426	-0.00940004	0.077097	0.0714	FALSE	FALSE	FALSE	Hawuow	0.571229	150427	0.991557	0.0166007	outcome	TRUE	reported	textfile	2	406457	213841704	2.7e-08	0.00403721	ukb-b-6591	Age first had sexual intercourse || id:ukb-b-6591	TRUE	reported	igd	2	1	TRUE	30.9018
rs79269403	A	G	A	G	0.0202286	-0.0238	0.230853	0.2255	FALSE	FALSE	FALSE	Hawuow	0.01965	150427	0.985707	0.0102016	outcome	TRUE	reported	textfile	3	406457	108036819	3.5e-15	0.00256984	ukb-b-6591	Age first had sexual intercourse || id:ukb-b-6591	TRUE	reported	igd	2	1	TRUE	61.9612
rs794375	C	T	C	T	0.0155464	-0.0143003	0.42645	0.4237	FALSE	FALSE	FALSE	Hawuow	0.096348	150427	0.989232	0.00859999	outcome	TRUE	reported	textfile	7	406457	75147801	1.3e-12	0.00219208	ukb-b-6591	Age first had sexual intercourse || id:ukb-b-6591	TRUE	reported	igd	2	1	TRUE	50.2976
rs8003519	G	A	G	A	-0.0149416	-0.00159972	0.581483	0.5883	FALSE	FALSE	FALSE	Hawuow	0.852391	150427	0.996996	0.00859748	outcome	TRUE	reported	textfile	14	406457	93826672	9.4e-12	0.00219233	ukb-b-6591	Age first had sexual intercourse || id:ukb-b-6591	TRUE	reported	igd	2	1	TRUE	46.4496
rs800532	G	A	G	A	-0.0156462	0.00330044	0.776043	0.7699	FALSE	FALSE	FALSE	Hawuow	0.743874	150427	0.993296	0.0101015	outcome	TRUE	reported	textfile	8	406457	116842110	1.5e-09	0.00258941	ukb-b-6591	Age first had sexual intercourse || id:ukb-b-6591	TRUE	reported	igd	2	1	TRUE	36.5104
rs803679	A	G	A	G	0.0197133	0.00079968	0.792617	0.791	FALSE	FALSE	FALSE	Hawuow	0.938664	150427	0.99874	0.0103923	outcome	TRUE	reported	textfile	1	406457	44349405	1.1e-13	0.0026525	ukb-b-6591	Age first had sexual intercourse || id:ukb-b-6591	TRUE	reported	igd	2	1	TRUE	55.2342
rs807478	G	A	G	A	0.0142362	0.000700245	0.497201	0.5037	FALSE	FALSE	FALSE	Hawuow	0.933565	150427	0.996081	0.00840022	outcome	TRUE	reported	textfile	19	406457	36252494	4.6e-11	0.00216259	ukb-b-6591	Age first had sexual intercourse || id:ukb-b-6591	TRUE	reported	igd	2	1	TRUE	43.3351
rs8096225	C	A	C	A	-0.0132106	0.00410039	0.694761	0.7027	FALSE	FALSE	FALSE	Hawuow	0.655863	150427	0.997026	0.0092013	outcome	TRUE	reported	textfile	18	406457	36921851	1.8e-08	0.00234688	ukb-b-6591	Age first had sexual intercourse || id:ukb-b-6591	TRUE	reported	igd	2	1	TRUE	31.6857
rs8133065	G	C	G	C	0.013895	-0.0077995	0.283251	0.2755	FALSE	TRUE	FALSE	Hawuow	0.439949	142493	0.985053	0.0100993	outcome	TRUE	reported	textfile	21	406457	31422507	8.6e-09	0.00241406	ukb-b-6591	Age first had sexual intercourse || id:ukb-b-6591	TRUE	reported	igd	2	1	TRUE	33.13
rs838039	A	G	A	G	0.0147669	0.00500048	0.686798	0.6774	FALSE	FALSE	FALSE	Hawuow	0.57853	150427	0.995305	0.00900122	outcome	TRUE	reported	textfile	2	406457	140342288	2.1e-10	0.00232368	ukb-b-6591	Age first had sexual intercourse || id:ukb-b-6591	TRUE	reported	igd	2	1	TRUE	40.3856
rs9491228	C	T	C	T	-0.0141344	-0.0108005	0.528945	0.5421	FALSE	FALSE	FALSE	Hawuow	0.203847	150427	0.992827	0.00849984	outcome	TRUE	reported	textfile	6	406457	125061384	6.7e-11	0.00216535	ukb-b-6591	Age first had sexual intercourse || id:ukb-b-6591	TRUE	reported	igd	2	1	TRUE	42.6087
rs9514600	G	C	G	C	-0.0119302	-0.00349987	0.502126	0.5078	FALSE	TRUE	TRUE	Hawuow	0.676935	150427	0.995579	0.00840004	outcome	TRUE	reported	textfile	13	406457	107644422	3.4e-08	0.00216113	ukb-b-6591	Age first had sexual intercourse || id:ukb-b-6591	TRUE	reported	igd	2	1	FALSE	30.4743
rs9536961	G	A	G	A	0.0130856	-0.00480046	0.348212	0.3477	FALSE	FALSE	FALSE	Hawuow	0.593819	150427	0.968253	0.00900125	outcome	TRUE	reported	textfile	13	406457	55678332	1.2e-08	0.00229334	ukb-b-6591	Age first had sexual intercourse || id:ukb-b-6591	TRUE	reported	igd	2	1	TRUE	32.5575
rs9538248	A	C	A	C	-0.0156218	0.00079968	0.320928	0.3162	FALSE	FALSE	FALSE	Hawuow	0.929148	150427	0.998365	0.00899357	outcome	TRUE	reported	textfile	13	406457	59492828	1.3e-11	0.00230917	ukb-b-6591	Age first had sexual intercourse || id:ukb-b-6591	TRUE	reported	igd	2	1	TRUE	45.7668
rs976179	T	A	T	A	-0.0119687	0.00459956	0.485183	0.4901	FALSE	TRUE	TRUE	Hawuow	0.588402	150427	0.996826	0.00849956	outcome	TRUE	reported	textfile	2	406457	198880378	3e-08	0.00215899	ukb-b-6591	Age first had sexual intercourse || id:ukb-b-6591	TRUE	reported	igd	2	1	FALSE	30.7321
rs9809849	A	G	A	G	-0.0141765	-0.00430023	0.425234	0.4181	FALSE	FALSE	FALSE	Hawuow	0.621144	150427	0.993964	0.00870088	outcome	TRUE	reported	textfile	3	406457	3726156	8.7e-11	0.0021849	ukb-b-6591	Age first had sexual intercourse || id:ukb-b-6591	TRUE	reported	igd	2	1	TRUE	42.0993
rs9866968	A	G	A	G	0.0244328	-0.00799991	0.349391	0.3492	FALSE	FALSE	FALSE	Hawuow	0.363287	150427	0.984558	0.00879963	outcome	TRUE	reported	textfile	3	406457	85683470	6.3e-27	0.00227411	ukb-b-6591	Age first had sexual intercourse || id:ukb-b-6591	TRUE	reported	igd	2	1	TRUE	115.431
rs9873182	G	C	G	C	-0.0257397	0.0151004	0.841159	0.8488	FALSE	TRUE	FALSE	Hawuow	0.204446	150427	0.995493	0.0118996	outcome	TRUE	reported	textfile	3	406457	88250597	2.3e-18	0.00294454	ukb-b-6591	Age first had sexual intercourse || id:ukb-b-6591	TRUE	reported	igd	2	1	TRUE	76.4138
rs9886840	G	A	G	A	0.0125283	0.00399999	0.580117	0.5907	FALSE	FALSE	FALSE	Hawuow	0.641864	150427	0.993099	0.00860039	outcome	TRUE	reported	textfile	9	406457	124602728	1e-08	0.0021869	ukb-b-6591	Age first had sexual intercourse || id:ukb-b-6591	TRUE	reported	igd	2	1	TRUE	32.8191
rs9904818	C	G	C	G	0.0223466	-0.00910028	0.090226	0.085	FALSE	TRUE	FALSE	Hawuow	0.564664	150427	0.991065	0.0158011	outcome	TRUE	reported	textfile	17	406457	77793292	3.3e-09	0.00377862	ukb-b-6591	Age first had sexual intercourse || id:ukb-b-6591	TRUE	reported	igd	2	1	TRUE	34.9749
rs9923553	G	A	G	A	-0.0143033	-0.00190019	0.290128	0.2837	FALSE	FALSE	FALSE	Hawuow	0.838103	150427	0.998453	0.00930006	outcome	TRUE	reported	textfile	16	406457	5825579	1.7e-09	0.00237602	ukb-b-6591	Age first had sexual intercourse || id:ukb-b-6591	TRUE	reported	igd	2	1	TRUE	36.2387
rs993700	C	T	C	T	0.0162142	-0.00140002	0.77749	0.7718	FALSE	FALSE	FALSE	Hawuow	0.888638	150427	0.998787	0.00999815	outcome	TRUE	reported	textfile	4	406457	67825894	3.8e-10	0.00258969	ukb-b-6591	Age first had sexual intercourse || id:ukb-b-6591	TRUE	reported	igd	2	1	TRUE	39.2009
rs9964201	A	C	A	C	0.0264901	0.00709974	0.082656	0.0857	FALSE	FALSE	FALSE	Hawuow	0.64044	150427	0.996885	0.0152001	outcome	TRUE	reported	textfile	18	406457	50600552	1.5e-11	0.00392756	ukb-b-6591	Age first had sexual intercourse || id:ukb-b-6591	TRUE	reported	igd	2	1	TRUE	45.4906
AFS-Hip OA																																		44.9938
SNP	effect_allele.exposure	other_allele.exposure	effect_allele.outcome	other_allele.outcome	beta.exposure	beta.outcome	eaf.exposure	eaf.outcome	remove	palindromic	ambiguous	id.outcome	pval.outcome	samplesize.outcome	info.outcome	se.outcome	outcome	mr_keep.outcome	pval_origin.outcome	data_source.outcome	chr.exposure	samplesize.exposure	pos.exposure	pval.exposure	se.exposure	id.exposure	exposure	mr_keep.exposure	pval_origin.exposure	data_source.exposure	action	SNP_index	mr_keep	F
rs1000586	C	T	C	T	-0.0129893	-0.0130998	0.356215	0.361	FALSE	FALSE	FALSE	8bBaHI	0.31358	79289	0.971742	0.0129992	outcome	TRUE	reported	textfile	5	406457	76938952	1.2e-08	0.00227885	ukb-b-6591	Age first had sexual intercourse || id:ukb-b-6591	TRUE	reported	igd	2	1	TRUE	32.4893
rs10085776	C	T	C	T	-0.013742	-0.0108005	0.565458	0.5597	FALSE	FALSE	FALSE	8bBaHI	0.383761	79289	0.990186	0.0124003	outcome	TRUE	reported	textfile	7	406457	104441909	3e-10	0.00218111	ukb-b-6591	Age first had sexual intercourse || id:ukb-b-6591	TRUE	reported	igd	2	1	TRUE	39.6958
rs10104523	C	T	C	T	-0.0125544	0.0236003	0.522362	0.5306	FALSE	FALSE	FALSE	8bBaHI	0.05702	79289	0.998273	0.0124006	outcome	TRUE	reported	textfile	8	406457	73889570	6.3e-09	0.00216093	ukb-b-6591	Age first had sexual intercourse || id:ukb-b-6591	TRUE	reported	igd	2	1	TRUE	33.7529
rs10137475	A	G	A	G	0.0132976	0.0010005	0.577345	0.5713	FALSE	FALSE	FALSE	8bBaHI	0.936721	79289	0.99934	0.0126021	outcome	TRUE	reported	textfile	14	406457	58797953	1.1e-09	0.00218374	ukb-b-6591	Age first had sexual intercourse || id:ukb-b-6591	TRUE	reported	igd	2	1	TRUE	37.0804
rs10204104	A	C	A	C	-0.0163744	-0.00250012	0.831892	0.8395	FALSE	FALSE	FALSE	8bBaHI	0.883064	79289	0.983564	0.0169977	outcome	TRUE	reported	textfile	2	406457	174209822	1.5e-08	0.00289388	ukb-b-6591	Age first had sexual intercourse || id:ukb-b-6591	TRUE	reported	igd	2	1	TRUE	32.0162
rs10233473	T	C	T	C	-0.0144439	0.00630011	0.252363	0.2485	FALSE	FALSE	FALSE	8bBaHI	0.682485	71074	0.985418	0.0154009	outcome	TRUE	reported	textfile	7	406457	32265007	7.5e-09	0.00249914	ukb-b-6591	Age first had sexual intercourse || id:ukb-b-6591	TRUE	reported	igd	2	1	TRUE	33.4032
rs10496949	C	G	C	G	0.0149311	-0.0199997	0.578036	0.5688	FALSE	TRUE	TRUE	8bBaHI	0.109588	79289	0.994082	0.0124994	outcome	TRUE	reported	textfile	2	406457	144153344	8.2e-12	0.00218449	ukb-b-6591	Age first had sexual intercourse || id:ukb-b-6591	TRUE	reported	igd	2	1	FALSE	46.7179
rs10750367	G	A	G	A	-0.0152168	0.0242999	0.554253	0.5669	FALSE	FALSE	FALSE	8bBaHI	0.053794	79289	0.976338	0.0126005	outcome	TRUE	reported	textfile	11	406457	127449675	3.6e-12	0.00218878	ukb-b-6591	Age first had sexual intercourse || id:ukb-b-6591	TRUE	reported	igd	2	1	TRUE	48.3329
rs10880088	T	C	T	C	0.0161646	-0.0134997	0.216086	0.2155	FALSE	FALSE	FALSE	8bBaHI	0.371287	79289	0.987595	0.0150992	outcome	TRUE	reported	textfile	12	406457	41905897	8e-10	0.00263079	ukb-b-6591	Age first had sexual intercourse || id:ukb-b-6591	TRUE	reported	igd	2	1	TRUE	37.7535
rs10922907	T	A	T	A	0.0224624	-0.0119997	0.549415	0.5255	FALSE	TRUE	TRUE	8bBaHI	0.337036	79289	0.991719	0.0124992	outcome	TRUE	reported	textfile	1	406457	91193049	4.1e-25	0.00217004	ukb-b-6591	Age first had sexual intercourse || id:ukb-b-6591	TRUE	reported	igd	2	1	FALSE	107.146
rs10994777	A	G	A	G	0.0188266	0.00979982	0.161939	0.1589	FALSE	FALSE	FALSE	8bBaHI	0.562009	79289	0.995233	0.0169003	outcome	TRUE	reported	textfile	10	406457	63233988	1.4e-10	0.0029331	ukb-b-6591	Age first had sexual intercourse || id:ukb-b-6591	TRUE	reported	igd	2	1	TRUE	41.1993
rs11111153	C	A	C	A	-0.0139553	0.00769957	0.245107	0.2513	FALSE	FALSE	FALSE	8bBaHI	0.595411	79289	0.998771	0.0144998	outcome	TRUE	reported	textfile	12	406457	102476087	2.6e-08	0.00250685	ukb-b-6591	Age first had sexual intercourse || id:ukb-b-6591	TRUE	reported	igd	2	1	TRUE	30.99
rs11123817	T	C	T	C	0.0150766	0.00770028	0.401206	0.3993	FALSE	FALSE	FALSE	8bBaHI	0.54433	79289	0.999898	0.0127009	outcome	TRUE	reported	textfile	2	406457	100835032	6.6e-12	0.00219576	ukb-b-6591	Age first had sexual intercourse || id:ukb-b-6591	TRUE	reported	igd	2	1	TRUE	47.1452
rs11188601	C	T	C	T	-0.0172077	-0.00789971	0.364739	0.3638	FALSE	FALSE	FALSE	8bBaHI	0.537124	79289	0.996915	0.0127999	outcome	TRUE	reported	textfile	10	406457	97856899	1.6e-14	0.00224022	ukb-b-6591	Age first had sexual intercourse || id:ukb-b-6591	TRUE	reported	igd	2	1	TRUE	59.0017
rs112633616	C	A	C	A	0.0403127	0.00769957	0.033261	0.0334	FALSE	FALSE	FALSE	8bBaHI	0.83062	78048	0.980484	0.035995	outcome	TRUE	reported	textfile	12	406457	23238326	3.1e-11	0.00606962	ukb-b-6591	Age first had sexual intercourse || id:ukb-b-6591	TRUE	reported	igd	2	1	TRUE	44.1124
rs112780312	A	G	A	G	-0.0165258	0.00870005	0.275094	0.2776	FALSE	FALSE	FALSE	8bBaHI	0.537234	79289	0.978327	0.0141005	outcome	TRUE	reported	textfile	1	406457	153797015	1.3e-11	0.00244083	ukb-b-6591	Age first had sexual intercourse || id:ukb-b-6591	TRUE	reported	igd	2	1	TRUE	45.8406
rs113338260	C	T	C	T	-0.0156495	-0.0155002	0.215732	0.2046	FALSE	FALSE	FALSE	8bBaHI	0.335662	76469	0.996841	0.0160996	outcome	TRUE	reported	textfile	5	406457	46004640	2.5e-09	0.00262476	ukb-b-6591	Age first had sexual intercourse || id:ukb-b-6591	TRUE	reported	igd	2	1	TRUE	35.5485
rs113367286	T	C	T	C	0.0198309	-0.002	0.278201	0.2918	FALSE	FALSE	FALSE	8bBaHI	0.886381	76469	0.992744	0.0139973	outcome	TRUE	reported	textfile	7	406457	140144414	2e-16	0.00241196	ukb-b-6591	Age first had sexual intercourse || id:ukb-b-6591	TRUE	reported	igd	2	1	TRUE	67.5997
rs1139897	A	G	A	G	0.0175687	-0.0264004	0.223525	0.244	FALSE	FALSE	FALSE	8bBaHI	0.066758	79289	1	0.0144005	outcome	TRUE	reported	textfile	16	406457	720986	1.2e-11	0.00259324	ukb-b-6591	Age first had sexual intercourse || id:ukb-b-6591	TRUE	reported	igd	2	1	TRUE	45.898
rs1156981	G	A	G	A	-0.0227567	-0.0147999	0.901596	0.8984	FALSE	FALSE	FALSE	8bBaHI	0.470329	79289	1	0.0205001	outcome	TRUE	reported	textfile	1	406457	88829969	2.9e-10	0.00361129	ukb-b-6591	Age first had sexual intercourse || id:ukb-b-6591	TRUE	reported	igd	2	1	TRUE	39.7094
rs115882849	A	G	A	G	-0.0191877	-0.0194999	0.152996	0.1455	FALSE	FALSE	FALSE	8bBaHI	0.283951	76469	0.986613	0.0181989	outcome	TRUE	reported	textfile	3	406457	54156724	1.7e-10	0.00300418	ukb-b-6591	Age first had sexual intercourse || id:ukb-b-6591	TRUE	reported	igd	2	1	TRUE	40.7938
rs11678980	A	G	A	G	-0.0123757	-0.0018998	0.461083	0.4528	FALSE	FALSE	FALSE	8bBaHI	0.892025	68077	0.932655	0.0139957	outcome	TRUE	reported	textfile	2	406457	162101261	2.9e-08	0.00223207	ukb-b-6591	Age first had sexual intercourse || id:ukb-b-6591	TRUE	reported	igd	2	1	TRUE	30.7414
rs11729080	A	G	A	G	0.0229745	-0.0185001	0.171149	0.1613	FALSE	FALSE	FALSE	8bBaHI	0.295907	76469	1	0.0176992	outcome	TRUE	reported	textfile	4	406457	112503872	9.2e-16	0.00285872	ukb-b-6591	Age first had sexual intercourse || id:ukb-b-6591	TRUE	reported	igd	2	1	TRUE	64.5876
rs11770163	C	G	C	G	-0.0130247	0.00480046	0.331573	0.3362	FALSE	TRUE	FALSE	8bBaHI	0.716138	79289	0.993973	0.0132017	outcome	TRUE	reported	textfile	7	406457	116417848	1.4e-08	0.0022936	ukb-b-6591	Age first had sexual intercourse || id:ukb-b-6591	TRUE	reported	igd	2	1	TRUE	32.2478
rs12147463	A	G	A	G	-0.020875	0.00749981	0.193433	0.1941	FALSE	FALSE	FALSE	8bBaHI	0.637158	79289	0.979342	0.0159003	outcome	TRUE	reported	textfile	14	406457	41059928	3.9e-14	0.00275919	ukb-b-6591	Age first had sexual intercourse || id:ukb-b-6591	TRUE	reported	igd	2	1	TRUE	57.2387
rs12204714	T	C	T	C	0.0292636	-0.00999983	0.632102	0.6496	FALSE	FALSE	FALSE	8bBaHI	0.441756	79289	1	0.0129998	outcome	TRUE	reported	textfile	6	406457	152235339	4.3e-39	0.00223744	ukb-b-6591	Age first had sexual intercourse || id:ukb-b-6591	TRUE	reported	igd	2	1	TRUE	171.062
rs1226414	T	A	T	A	0.0155399	-0.0157995	0.505107	0.5006	FALSE	TRUE	TRUE	8bBaHI	0.206201	79289	0.99707	0.0124988	outcome	TRUE	reported	textfile	2	406457	157109930	6e-13	0.00215833	ukb-b-6591	Age first had sexual intercourse || id:ukb-b-6591	TRUE	reported	igd	2	1	FALSE	51.8395
rs12448731	T	C	T	C	-0.0174598	0.0143998	0.141723	0.157	FALSE	FALSE	FALSE	8bBaHI	0.402467	79289	0.986778	0.0171995	outcome	TRUE	reported	textfile	16	406457	49622284	1.9e-08	0.00310836	ukb-b-6591	Age first had sexual intercourse || id:ukb-b-6591	TRUE	reported	igd	2	1	TRUE	31.5512
rs12505942	C	T	C	T	0.0160611	-0.00820029	0.342778	0.3487	FALSE	FALSE	FALSE	8bBaHI	0.528203	79289	0.995779	0.0130008	outcome	TRUE	reported	textfile	4	406457	140906390	1.7e-12	0.00227551	ukb-b-6591	Age first had sexual intercourse || id:ukb-b-6591	TRUE	reported	igd	2	1	TRUE	49.8188
rs12511982	A	G	A	G	0.0126559	-0.00710015	0.550535	0.543	FALSE	FALSE	FALSE	8bBaHI	0.57005	79289	0.988459	0.0125007	outcome	TRUE	reported	textfile	4	406457	60736871	5.9e-09	0.00217493	ukb-b-6591	Age first had sexual intercourse || id:ukb-b-6591	TRUE	reported	igd	2	1	TRUE	33.8607
rs12523097	C	T	C	T	-0.0160994	-0.0169997	0.297727	0.2935	FALSE	FALSE	FALSE	8bBaHI	0.227914	76469	0.98434	0.0140988	outcome	TRUE	reported	textfile	5	406457	167411400	1.1e-11	0.00237205	ukb-b-6591	Age first had sexual intercourse || id:ukb-b-6591	TRUE	reported	igd	2	1	TRUE	46.0651
rs12523398	A	T	A	T	0.0225484	-0.00969989	0.173891	0.168	FALSE	TRUE	FALSE	8bBaHI	0.561364	79289	0.989876	0.0167004	outcome	TRUE	reported	textfile	5	406457	45119647	3e-15	0.00285708	ukb-b-6591	Age first had sexual intercourse || id:ukb-b-6591	TRUE	reported	igd	2	1	TRUE	62.2855
rs12671608	C	T	C	T	-0.017507	0.0318003	0.139057	0.1425	FALSE	FALSE	FALSE	8bBaHI	0.080593	79289	0.986808	0.0182001	outcome	TRUE	reported	textfile	7	406457	153524115	2.2e-08	0.00313092	ukb-b-6591	Age first had sexual intercourse || id:ukb-b-6591	TRUE	reported	igd	2	1	TRUE	31.2665
rs12701263	T	C	T	C	0.0144102	0.0127	0.400041	0.4051	FALSE	FALSE	FALSE	8bBaHI	0.317288	79289	0.996483	0.0126994	outcome	TRUE	reported	textfile	7	406457	32962089	6.1e-11	0.00220279	ukb-b-6591	Age first had sexual intercourse || id:ukb-b-6591	TRUE	reported	igd	2	1	TRUE	42.7951
rs12795483	G	A	G	A	0.0129681	0.0134004	0.518144	0.5143	FALSE	FALSE	FALSE	8bBaHI	0.279828	79289	0.990968	0.0123997	outcome	TRUE	reported	textfile	11	406457	79883503	2.2e-09	0.00216666	ukb-b-6591	Age first had sexual intercourse || id:ukb-b-6591	TRUE	reported	igd	2	1	TRUE	35.8238
rs12907546	A	G	A	G	-0.0228102	-0.0199997	0.211749	0.2123	FALSE	FALSE	FALSE	8bBaHI	0.191121	79289	0.994798	0.0152988	outcome	TRUE	reported	textfile	15	406457	47684280	7.4e-18	0.00264994	ukb-b-6591	Age first had sexual intercourse || id:ukb-b-6591	TRUE	reported	igd	2	1	TRUE	74.0945
rs1295220	T	C	T	C	-0.0186416	0.0286001	0.25348	0.2515	FALSE	FALSE	FALSE	8bBaHI	0.044015	79289	0.989146	0.014201	outcome	TRUE	reported	textfile	5	406457	154890837	6.7e-14	0.00248775	ukb-b-6591	Age first had sexual intercourse || id:ukb-b-6591	TRUE	reported	igd	2	1	TRUE	56.1504
rs12970816	A	G	A	G	-0.0152412	-0.0109002	0.395202	0.4026	FALSE	FALSE	FALSE	8bBaHI	0.390735	79289	0.992013	0.0127	outcome	TRUE	reported	textfile	18	406457	50023859	5.5e-12	0.00221166	ukb-b-6591	Age first had sexual intercourse || id:ukb-b-6591	TRUE	reported	igd	2	1	TRUE	47.4899
rs13009008	G	A	G	A	0.0182638	-0.00739956	0.672296	0.6681	FALSE	FALSE	FALSE	8bBaHI	0.575082	79289	0.998814	0.0131998	outcome	TRUE	reported	textfile	2	406457	174043233	1.6e-15	0.0022916	ukb-b-6591	Age first had sexual intercourse || id:ukb-b-6591	TRUE	reported	igd	2	1	TRUE	63.5191
rs13289229	T	G	T	G	0.0178001	0.0149999	0.178174	0.1727	FALSE	FALSE	FALSE	8bBaHI	0.369063	79289	0.97322	0.0166994	outcome	TRUE	reported	textfile	9	406457	86224419	4.5e-10	0.00285474	ukb-b-6591	Age first had sexual intercourse || id:ukb-b-6591	TRUE	reported	igd	2	1	TRUE	38.8787
rs1368546	C	T	C	T	0.015985	-0.0160997	0.55706	0.5603	FALSE	FALSE	FALSE	8bBaHI	0.197718	79289	0.997874	0.012499	outcome	TRUE	reported	textfile	2	406457	104057364	1.6e-13	0.00216603	ukb-b-6591	Age first had sexual intercourse || id:ukb-b-6591	TRUE	reported	igd	2	1	TRUE	54.4623
rs1391075	C	A	C	A	-0.0153773	-0.00830046	0.643432	0.628	FALSE	FALSE	FALSE	8bBaHI	0.516713	79289	0.997901	0.012801	outcome	TRUE	reported	textfile	12	406457	84052203	8.5e-12	0.00225175	ukb-b-6591	Age first had sexual intercourse || id:ukb-b-6591	TRUE	reported	igd	2	1	TRUE	46.6358
rs1392816	T	C	T	C	0.0175184	-0.00129984	0.387907	0.3831	FALSE	FALSE	FALSE	8bBaHI	0.919081	79289	0.984069	0.0127948	outcome	TRUE	reported	textfile	1	406457	66481188	3.8e-15	0.00222824	ukb-b-6591	Age first had sexual intercourse || id:ukb-b-6591	TRUE	reported	igd	2	1	TRUE	61.8109
rs141547796	A	G	A	G	0.0334614	-0.0377995	0.082193	0.0803	FALSE	FALSE	FALSE	8bBaHI	0.110715	76469	0.97951	0.0236989	outcome	TRUE	reported	textfile	6	406457	50615935	2.8e-17	0.00395855	ukb-b-6591	Age first had sexual intercourse || id:ukb-b-6591	TRUE	reported	igd	2	1	TRUE	71.4523
rs1547351	A	T	A	T	0.0122226	0.00630011	0.410447	0.4111	FALSE	TRUE	FALSE	8bBaHI	0.640754	71074	0.994941	0.0135009	outcome	TRUE	reported	textfile	8	406457	36842153	2.5e-08	0.00219383	ukb-b-6591	Age first had sexual intercourse || id:ukb-b-6591	TRUE	reported	igd	2	1	TRUE	31.04
rs1585634	C	G	C	G	-0.0155686	-0.0133001	0.802142	0.8025	FALSE	TRUE	FALSE	8bBaHI	0.411647	76469	0.987892	0.0161998	outcome	TRUE	reported	textfile	8	406457	54396376	1e-08	0.00272036	ukb-b-6591	Age first had sexual intercourse || id:ukb-b-6591	TRUE	reported	igd	2	1	TRUE	32.7526
rs159428	C	T	C	T	-0.0133188	-0.00399999	0.526473	0.5395	FALSE	FALSE	FALSE	8bBaHI	0.773521	68077	1	0.0138998	outcome	TRUE	reported	textfile	20	406457	31099311	7.2e-10	0.00216122	ukb-b-6591	Age first had sexual intercourse || id:ukb-b-6591	TRUE	reported	igd	2	1	TRUE	37.978
rs16948048	G	A	G	A	-0.0166924	0.00659973	0.36754	0.3817	FALSE	FALSE	FALSE	8bBaHI	0.606133	79289	1	0.0128001	outcome	TRUE	reported	textfile	17	406457	47440466	9e-14	0.00223927	ukb-b-6591	Age first had sexual intercourse || id:ukb-b-6591	TRUE	reported	igd	2	1	TRUE	55.568
rs17164088	G	A	G	A	-0.012374	0.00750006	0.422075	0.4192	FALSE	FALSE	FALSE	8bBaHI	0.551698	79289	0.996615	0.0126005	outcome	TRUE	reported	textfile	4	406457	2675893	1.4e-08	0.0021824	ukb-b-6591	Age first had sexual intercourse || id:ukb-b-6591	TRUE	reported	igd	2	1	TRUE	32.1478
rs1812249	A	G	A	G	-0.0148834	0.0044003	0.215227	0.2209	FALSE	FALSE	FALSE	8bBaHI	0.767762	79289	0.997994	0.014901	outcome	TRUE	reported	textfile	1	406457	112284581	1.4e-08	0.00262062	ukb-b-6591	Age first had sexual intercourse || id:ukb-b-6591	TRUE	reported	igd	2	1	TRUE	32.2549
rs182353	T	C	T	C	-0.013024	-0.00389959	0.468089	0.4655	FALSE	FALSE	FALSE	8bBaHI	0.753131	79289	0.998259	0.0123988	outcome	TRUE	reported	textfile	8	406457	115396892	1.7e-09	0.00216294	ukb-b-6591	Age first had sexual intercourse || id:ukb-b-6591	TRUE	reported	igd	2	1	TRUE	36.2577
rs1891588	C	G	C	G	-0.0119638	-0.00430023	0.552814	0.5534	FALSE	TRUE	TRUE	8bBaHI	0.730852	79289	0.998879	0.012501	outcome	TRUE	reported	textfile	1	406457	151597660	3.3e-08	0.00216512	ukb-b-6591	Age first had sexual intercourse || id:ukb-b-6591	TRUE	reported	igd	2	1	FALSE	30.5333
rs1931263	T	G	T	G	-0.0121295	0.00259962	0.4895	0.491	FALSE	FALSE	FALSE	8bBaHI	0.832575	79289	0.995789	0.0122971	outcome	TRUE	reported	textfile	1	406457	96175101	1.8e-08	0.00215544	ukb-b-6591	Age first had sexual intercourse || id:ukb-b-6591	TRUE	reported	igd	2	1	TRUE	31.6675
rs2025151	G	C	G	C	0.0150046	0.00139998	0.196133	0.2003	FALSE	TRUE	FALSE	8bBaHI	0.928009	79289	0.999148	0.015495	outcome	TRUE	reported	textfile	9	406457	99161512	3.3e-08	0.00271665	ukb-b-6591	Age first had sexual intercourse || id:ukb-b-6591	TRUE	reported	igd	2	1	TRUE	30.5057
rs206005	T	A	T	A	-0.0144473	-0.0155997	0.760199	0.7669	FALSE	TRUE	FALSE	8bBaHI	0.288562	79289	0.992737	0.0146989	outcome	TRUE	reported	textfile	6	406457	164427025	1.2e-08	0.00253165	ukb-b-6591	Age first had sexual intercourse || id:ukb-b-6591	TRUE	reported	igd	2	1	TRUE	32.5661
rs2084572	G	A	G	A	0.014725	0.0186998	0.450207	0.4495	FALSE	FALSE	FALSE	8bBaHI	0.131521	79289	0.998336	0.0123993	outcome	TRUE	reported	textfile	3	406457	17315758	1e-11	0.00216537	ukb-b-6591	Age first had sexual intercourse || id:ukb-b-6591	TRUE	reported	igd	2	1	TRUE	46.243
rs2093623	A	G	A	G	0.0150008	-0.0165004	0.496285	0.4883	FALSE	FALSE	FALSE	8bBaHI	0.186808	79289	0.979164	0.0124995	outcome	TRUE	reported	textfile	10	406457	10922977	5.5e-12	0.00217668	ukb-b-6591	Age first had sexual intercourse || id:ukb-b-6591	TRUE	reported	igd	2	1	TRUE	47.4941
rs2130893	C	G	C	G	0.0149124	0.0155997	0.285354	0.2879	FALSE	TRUE	FALSE	8bBaHI	0.317288	68077	0.934515	0.015599	outcome	TRUE	reported	textfile	10	406457	134039132	1.5e-09	0.00246651	ukb-b-6591	Age first had sexual intercourse || id:ukb-b-6591	TRUE	reported	igd	2	1	TRUE	36.5535
rs2174752	T	G	T	G	-0.0143345	0.00019998	0.45124	0.4673	FALSE	FALSE	FALSE	8bBaHI	0.987227	79289	0.996391	0.0124915	outcome	TRUE	reported	textfile	13	406457	69332015	3.9e-11	0.00216954	ukb-b-6591	Age first had sexual intercourse || id:ukb-b-6591	TRUE	reported	igd	2	1	TRUE	43.6546
rs2176337	T	A	T	A	-0.017784	-0.0155002	0.315293	0.33	FALSE	TRUE	FALSE	8bBaHI	0.240269	79289	0.998149	0.0131994	outcome	TRUE	reported	textfile	9	406457	108959330	1.9e-14	0.00232203	ukb-b-6591	Age first had sexual intercourse || id:ukb-b-6591	TRUE	reported	igd	2	1	TRUE	58.6575
rs2188151	T	G	T	G	-0.0222145	0.0163998	0.424889	0.4124	FALSE	FALSE	FALSE	8bBaHI	0.200078	79289	0.995881	0.012799	outcome	TRUE	reported	textfile	3	406457	50201924	2.5e-24	0.00218242	ukb-b-6591	Age first had sexual intercourse || id:ukb-b-6591	TRUE	reported	igd	2	1	TRUE	103.609
rs2274568	A	G	A	G	-0.0137862	0.00240012	0.580677	0.5816	FALSE	FALSE	FALSE	8bBaHI	0.848919	79289	0.993788	0.0125992	outcome	TRUE	reported	textfile	1	406457	110612925	3e-10	0.00218862	ukb-b-6591	Age first had sexual intercourse || id:ukb-b-6591	TRUE	reported	igd	2	1	TRUE	39.6779
rs2382440	C	G	C	G	-0.0173228	-0.000300045	0.155948	0.1554	FALSE	TRUE	FALSE	8bBaHI	0.986077	79289	0.989136	0.0171938	outcome	TRUE	reported	textfile	9	406457	14140575	6.3e-09	0.0029817	ukb-b-6591	Age first had sexual intercourse || id:ukb-b-6591	TRUE	reported	igd	2	1	TRUE	33.7527
rs239190	T	C	T	C	0.0151426	-0.00579979	0.532174	0.5258	FALSE	FALSE	FALSE	8bBaHI	0.639985	79289	0.995655	0.0124001	outcome	TRUE	reported	textfile	6	406457	101129067	2.6e-12	0.00216441	ukb-b-6591	Age first had sexual intercourse || id:ukb-b-6591	TRUE	reported	igd	2	1	TRUE	48.9465
rs2406374	T	C	T	C	0.0147643	-0.000300045	0.314035	0.3127	FALSE	FALSE	FALSE	8bBaHI	0.981995	79289	0.9973	0.0132952	outcome	TRUE	reported	textfile	5	406457	106936435	1.9e-10	0.00231855	ukb-b-6591	Age first had sexual intercourse || id:ukb-b-6591	TRUE	reported	igd	2	1	TRUE	40.5502
rs2535593	C	T	C	T	0.0125197	-0.0149004	0.460207	0.4839	FALSE	FALSE	FALSE	8bBaHI	0.229484	79289	0.996845	0.0123996	outcome	TRUE	reported	textfile	17	406457	5621920	8.3e-09	0.00217263	ukb-b-6591	Age first had sexual intercourse || id:ukb-b-6591	TRUE	reported	igd	2	1	TRUE	33.206
rs2553041	C	G	C	G	0.0202801	0.0199997	0.196229	0.1901	FALSE	TRUE	FALSE	8bBaHI	0.211271	79289	0.988401	0.0159987	outcome	TRUE	reported	textfile	2	406457	63238346	1e-13	0.00272704	ukb-b-6591	Age first had sexual intercourse || id:ukb-b-6591	TRUE	reported	igd	2	1	TRUE	55.3041
rs2612030	C	T	C	T	0.0242699	-0.0215002	0.838125	0.8459	FALSE	FALSE	FALSE	8bBaHI	0.216566	79289	0.989798	0.0173991	outcome	TRUE	reported	textfile	3	406457	53773437	1.3e-16	0.00293365	ukb-b-6591	Age first had sexual intercourse || id:ukb-b-6591	TRUE	reported	igd	2	1	TRUE	68.4415
rs2613765	A	G	A	G	0.01255	-0.0137004	0.473384	0.4623	FALSE	FALSE	FALSE	8bBaHI	0.273052	79289	0.999096	0.0124997	outcome	TRUE	reported	textfile	19	406457	5066330	6.5e-09	0.00216222	ukb-b-6591	Age first had sexual intercourse || id:ukb-b-6591	TRUE	reported	igd	2	1	TRUE	33.689
rs2625223	T	C	T	C	0.0124972	0.0114996	0.48174	0.4846	FALSE	FALSE	FALSE	8bBaHI	0.357557	79289	0.969878	0.0124992	outcome	TRUE	reported	textfile	1	406457	204903874	1e-08	0.00218318	ukb-b-6591	Age first had sexual intercourse || id:ukb-b-6591	TRUE	reported	igd	2	1	TRUE	32.7677
rs2744450	G	A	G	A	0.017081	0.0172998	0.802128	0.7999	FALSE	FALSE	FALSE	8bBaHI	0.264339	79289	0.997772	0.0154989	outcome	TRUE	reported	textfile	6	406457	52951766	2.8e-10	0.00270781	ukb-b-6591	Age first had sexual intercourse || id:ukb-b-6591	TRUE	reported	igd	2	1	TRUE	39.7915
rs293736	C	A	C	A	-0.0140549	-0.00720002	0.722176	0.729	FALSE	FALSE	FALSE	8bBaHI	0.607069	79289	0.997241	0.0140007	outcome	TRUE	reported	textfile	20	406457	31925189	5.7e-09	0.00241272	ukb-b-6591	Age first had sexual intercourse || id:ukb-b-6591	TRUE	reported	igd	2	1	TRUE	33.9345
rs2974311	A	G	A	G	0.0138488	0.00249987	0.497467	0.498	FALSE	FALSE	FALSE	8bBaHI	0.840204	79289	0.998262	0.0123982	outcome	TRUE	reported	textfile	8	406457	42455166	1.4e-10	0.00215715	ukb-b-6591	Age first had sexual intercourse || id:ukb-b-6591	TRUE	reported	igd	2	1	TRUE	41.2158
rs298247	C	G	C	G	0.016312	-0.00949998	0.167472	0.1722	FALSE	TRUE	FALSE	8bBaHI	0.567141	79289	0.997255	0.0166006	outcome	TRUE	reported	textfile	2	406457	157233542	1.5e-08	0.00288227	ukb-b-6591	Age first had sexual intercourse || id:ukb-b-6591	TRUE	reported	igd	2	1	TRUE	32.0291
rs3007104	A	G	A	G	-0.0154973	-0.00389959	0.42401	0.4254	FALSE	FALSE	FALSE	8bBaHI	0.755042	79289	0.992627	0.0124988	outcome	TRUE	reported	textfile	14	406457	47367434	1.4e-12	0.00218798	ukb-b-6591	Age first had sexual intercourse || id:ukb-b-6591	TRUE	reported	igd	2	1	TRUE	50.1678
rs30266	A	G	A	G	-0.012649	0.0119997	0.328425	0.3271	FALSE	FALSE	FALSE	8bBaHI	0.363287	79289	0.993097	0.0131993	outcome	TRUE	reported	textfile	5	406457	103972357	3.7e-08	0.00229698	ukb-b-6591	Age first had sexual intercourse || id:ukb-b-6591	TRUE	reported	igd	2	1	TRUE	30.3248
rs341521	A	G	A	G	-0.0152941	0.00849977	0.702818	0.7082	FALSE	FALSE	FALSE	8bBaHI	0.534982	79289	0.987714	0.0137001	outcome	TRUE	reported	textfile	13	406457	60399045	1.1e-10	0.00237256	ukb-b-6591	Age first had sexual intercourse || id:ukb-b-6591	TRUE	reported	igd	2	1	TRUE	41.5541
rs34606772	T	C	T	C	-0.0127837	0.0258003	0.416265	0.4177	FALSE	FALSE	FALSE	8bBaHI	0.042219	79289	0.979232	0.012701	outcome	TRUE	reported	textfile	3	406457	24908376	6.4e-09	0.00220229	ukb-b-6591	Age first had sexual intercourse || id:ukb-b-6591	TRUE	reported	igd	2	1	TRUE	33.6949
rs35128508	A	G	A	G	0.0146939	-0.00330044	0.273405	0.2673	FALSE	FALSE	FALSE	8bBaHI	0.813644	79289	0.995596	0.0140011	outcome	TRUE	reported	textfile	18	406457	42722340	1.3e-09	0.00242383	ukb-b-6591	Age first had sexual intercourse || id:ukb-b-6591	TRUE	reported	igd	2	1	TRUE	36.7511
rs35408390	T	C	T	C	-0.0121304	-0.00859987	0.44275	0.4449	FALSE	FALSE	FALSE	8bBaHI	0.49146	79289	0.996303	0.0125	outcome	TRUE	reported	textfile	2	406457	86471782	2.2e-08	0.00216917	ukb-b-6591	Age first had sexual intercourse || id:ukb-b-6591	TRUE	reported	igd	2	1	TRUE	31.2725
rs35851551	G	A	G	A	-0.0264733	-0.00859991	0.101404	0.1028	FALSE	FALSE	FALSE	8bBaHI	0.694556	71074	0.979353	0.0219006	outcome	TRUE	reported	textfile	7	406457	31330785	2.1e-13	0.00360571	ukb-b-6591	Age first had sexual intercourse || id:ukb-b-6591	TRUE	reported	igd	2	1	TRUE	53.9057
rs359239	T	C	T	C	-0.0189754	0.0046004	0.573829	0.5716	FALSE	FALSE	FALSE	8bBaHI	0.71506	79289	0.985366	0.0126015	outcome	TRUE	reported	textfile	2	406457	60474600	4.8e-18	0.00219147	ukb-b-6591	Age first had sexual intercourse || id:ukb-b-6591	TRUE	reported	igd	2	1	TRUE	74.974
rs369230	T	G	T	G	-0.0184886	-0.0148	0.692409	0.7026	FALSE	FALSE	FALSE	8bBaHI	0.286964	79289	0.981986	0.0138992	outcome	TRUE	reported	textfile	16	406457	89645437	3.9e-15	0.00235304	ukb-b-6591	Age first had sexual intercourse || id:ukb-b-6591	TRUE	reported	igd	2	1	TRUE	61.7376
rs3739121	C	G	C	G	-0.0122648	-0.00360047	0.427116	0.431	FALSE	TRUE	TRUE	8bBaHI	0.773345	79289	0.999626	0.0125015	outcome	TRUE	reported	textfile	2	406457	201171014	1.7e-08	0.00217575	ukb-b-6591	Age first had sexual intercourse || id:ukb-b-6591	TRUE	reported	igd	2	1	FALSE	31.7763
rs3741499	C	T	C	T	-0.0161594	0.00700045	0.649467	0.6604	FALSE	FALSE	FALSE	8bBaHI	0.593115	79289	0.996721	0.0131014	outcome	TRUE	reported	textfile	12	406457	56474379	8.7e-13	0.00226011	ukb-b-6591	Age first had sexual intercourse || id:ukb-b-6591	TRUE	reported	igd	2	1	TRUE	51.1201
rs3758790	G	A	G	A	0.0153546	0.00060018	0.359414	0.3675	FALSE	FALSE	FALSE	8bBaHI	0.962597	79289	1	0.0127984	outcome	TRUE	reported	textfile	11	406457	105850090	8.9e-12	0.00225012	ukb-b-6591	Age first had sexual intercourse || id:ukb-b-6591	TRUE	reported	igd	2	1	TRUE	46.5656
rs3789045	T	C	T	C	0.0149923	-0.00640044	0.209024	0.2128	FALSE	FALSE	FALSE	8bBaHI	0.671695	79289	0.998645	0.0151017	outcome	TRUE	reported	textfile	1	406457	204586812	1.5e-08	0.00264802	ukb-b-6591	Age first had sexual intercourse || id:ukb-b-6591	TRUE	reported	igd	2	1	TRUE	32.0549
rs3896224	G	A	G	A	0.0213629	-0.0268999	0.414575	0.4126	FALSE	FALSE	FALSE	8bBaHI	0.037061	76469	0.98248	0.0129011	outcome	TRUE	reported	textfile	10	406457	106467853	3.7e-22	0.00220715	ukb-b-6591	Age first had sexual intercourse || id:ukb-b-6591	TRUE	reported	igd	2	1	TRUE	93.6821
rs4075359	C	T	C	T	0.0188718	-0.0276998	0.625175	0.6169	FALSE	FALSE	FALSE	8bBaHI	0.043201	79289	0.992277	0.0137008	outcome	TRUE	reported	textfile	8	406457	9487813	2.9e-17	0.0022331	ukb-b-6591	Age first had sexual intercourse || id:ukb-b-6591	TRUE	reported	igd	2	1	TRUE	71.4184
rs435538	G	C	G	C	-0.0178171	-0.0195997	0.230492	0.2303	FALSE	TRUE	FALSE	8bBaHI	0.220546	71074	0.99908	0.0159987	outcome	TRUE	reported	textfile	5	406457	24921398	3.4e-12	0.00255912	ukb-b-6591	Age first had sexual intercourse || id:ukb-b-6591	TRUE	reported	igd	2	1	TRUE	48.4722
rs4443996	C	A	C	A	-0.0167341	0.0253999	0.476487	0.4614	FALSE	FALSE	FALSE	8bBaHI	0.047227	76469	0.991875	0.0128007	outcome	TRUE	reported	textfile	10	406457	134191005	1.1e-14	0.002167	ukb-b-6591	Age first had sexual intercourse || id:ukb-b-6591	TRUE	reported	igd	2	1	TRUE	59.633
rs4727799	T	C	T	C	-0.0208488	0.0103997	0.647272	0.6449	FALSE	FALSE	FALSE	8bBaHI	0.420122	79289	0.996543	0.0128995	outcome	TRUE	reported	textfile	7	406457	114110568	2.8e-20	0.00225933	ukb-b-6591	Age first had sexual intercourse || id:ukb-b-6591	TRUE	reported	igd	2	1	TRUE	85.1536
rs4735438	T	C	T	C	-0.0144891	-0.0181996	0.587017	0.5667	FALSE	FALSE	FALSE	8bBaHI	0.145372	79289	0.99818	0.0124991	outcome	TRUE	reported	textfile	8	406457	97829917	3.9e-11	0.00219239	ukb-b-6591	Age first had sexual intercourse || id:ukb-b-6591	TRUE	reported	igd	2	1	TRUE	43.6764
rs4755749	G	A	G	A	0.0157811	-0.0163004	0.403067	0.4112	FALSE	FALSE	FALSE	8bBaHI	0.209869	76469	0.996241	0.0129995	outcome	TRUE	reported	textfile	11	406457	43865501	7.3e-13	0.00219972	ukb-b-6591	Age first had sexual intercourse || id:ukb-b-6591	TRUE	reported	igd	2	1	TRUE	51.4683
rs4800204	T	C	T	C	-0.0127969	-0.00119972	0.570335	0.561	FALSE	FALSE	FALSE	8bBaHI	0.923498	79289	0.991924	0.0124934	outcome	TRUE	reported	textfile	18	406457	22647270	4.6e-09	0.00218287	ukb-b-6591	Age first had sexual intercourse || id:ukb-b-6591	TRUE	reported	igd	2	1	TRUE	34.368
rs4805761	G	A	G	A	0.0165446	-0.0108005	0.843347	0.8372	FALSE	FALSE	FALSE	8bBaHI	0.555095	68254	0.996749	0.0183014	outcome	TRUE	reported	textfile	19	406457	32951800	2.6e-08	0.00297366	ukb-b-6591	Age first had sexual intercourse || id:ukb-b-6591	TRUE	reported	igd	2	1	TRUE	30.9549
rs4873133	T	C	T	C	-0.0180907	0.00929962	0.292431	0.2915	FALSE	FALSE	FALSE	8bBaHI	0.494094	79289	1	0.0135997	outcome	TRUE	reported	textfile	8	406457	51127054	2.5e-14	0.00237345	ukb-b-6591	Age first had sexual intercourse || id:ukb-b-6591	TRUE	reported	igd	2	1	TRUE	58.0966
rs4937872	G	A	G	A	-0.0160337	0.0010005	0.407721	0.4144	FALSE	FALSE	FALSE	8bBaHI	0.942627	68254	0.983913	0.0139019	outcome	TRUE	reported	textfile	11	406457	112827715	3.9e-13	0.0022087	ukb-b-6591	Age first had sexual intercourse || id:ukb-b-6591	TRUE	reported	igd	2	1	TRUE	52.698
rs4961705	C	G	C	G	0.0134658	-0.0232001	0.348007	0.3495	FALSE	TRUE	FALSE	8bBaHI	0.076563	79289	0.96226	0.0131001	outcome	TRUE	reported	textfile	9	406457	16347927	5e-09	0.00230266	ukb-b-6591	Age first had sexual intercourse || id:ukb-b-6591	TRUE	reported	igd	2	1	TRUE	34.1983
rs55659265	A	G	A	G	-0.0244268	-0.0149999	0.066555	0.0731	FALSE	FALSE	FALSE	8bBaHI	0.531983	79289	0.994913	0.0240006	outcome	TRUE	reported	textfile	2	406457	142247852	1.5e-08	0.0043179	ukb-b-6591	Age first had sexual intercourse || id:ukb-b-6591	TRUE	reported	igd	2	1	TRUE	32.0028
rs56306056	A	G	A	G	0.0160763	-0.00250012	0.214739	0.2148	FALSE	FALSE	FALSE	8bBaHI	0.871845	76469	0.998758	0.0154984	outcome	TRUE	reported	textfile	2	406457	184416610	8.6e-10	0.00262104	ukb-b-6591	Age first had sexual intercourse || id:ukb-b-6591	TRUE	reported	igd	2	1	TRUE	37.6205
rs56392241	C	A	C	A	-0.0135943	0.0112996	0.393183	0.3906	FALSE	FALSE	FALSE	8bBaHI	0.377325	79289	0.987339	0.0127992	outcome	TRUE	reported	textfile	3	406457	131968209	8.6e-10	0.0022162	ukb-b-6591	Age first had sexual intercourse || id:ukb-b-6591	TRUE	reported	igd	2	1	TRUE	37.6267
rs56393977	T	G	T	G	0.022399	-0.0207998	0.102491	0.1063	FALSE	FALSE	FALSE	8bBaHI	0.307891	79289	0.991311	0.0203988	outcome	TRUE	reported	textfile	18	406457	39265197	3.6e-10	0.00357203	ukb-b-6591	Age first had sexual intercourse || id:ukb-b-6591	TRUE	reported	igd	2	1	TRUE	39.3212
rs6011138	C	T	C	T	0.0188511	-0.0352001	0.13593	0.1304	FALSE	FALSE	FALSE	8bBaHI	0.058436	79289	0.996651	0.0186007	outcome	TRUE	reported	textfile	20	406457	62440700	2.3e-09	0.00315668	ukb-b-6591	Age first had sexual intercourse || id:ukb-b-6591	TRUE	reported	igd	2	1	TRUE	35.6625
rs61864459	T	G	T	G	0.0161278	0.00329955	0.169827	0.1682	FALSE	FALSE	FALSE	8bBaHI	0.846068	76469	0.99424	0.0169959	outcome	TRUE	reported	textfile	10	406457	120013564	2.1e-08	0.00287967	ukb-b-6591	Age first had sexual intercourse || id:ukb-b-6591	TRUE	reported	igd	2	1	TRUE	31.3664
rs62134195	T	C	T	C	0.033951	0.0494005	0.040972	0.0374	FALSE	FALSE	FALSE	8bBaHI	0.142662	79289	0.970602	0.0336986	outcome	TRUE	reported	textfile	2	406457	45062249	6.9e-10	0.00550485	ukb-b-6591	Age first had sexual intercourse || id:ukb-b-6591	TRUE	reported	igd	2	1	TRUE	38.0377
rs62370848	C	A	C	A	0.0170776	0.0192001	0.198707	0.1936	FALSE	FALSE	FALSE	8bBaHI	0.224265	79289	0.983171	0.0157991	outcome	TRUE	reported	textfile	5	406457	124228322	3.6e-10	0.00272348	ukb-b-6591	Age first had sexual intercourse || id:ukb-b-6591	TRUE	reported	igd	2	1	TRUE	39.3193
rs62439690	A	G	A	G	-0.0162081	0.000699755	0.262405	0.2584	FALSE	FALSE	FALSE	8bBaHI	0.960942	79289	0.976467	0.014289	outcome	TRUE	reported	textfile	7	406457	21417556	6.3e-11	0.00247933	ukb-b-6591	Age first had sexual intercourse || id:ukb-b-6591	TRUE	reported	igd	2	1	TRUE	42.7362
rs6517512	G	A	G	A	-0.029508	0.0388999	0.955633	0.9583	FALSE	FALSE	FALSE	8bBaHI	0.225545	79289	1	0.0320979	outcome	TRUE	reported	textfile	21	406457	40512129	1.8e-08	0.00524367	ukb-b-6591	Age first had sexual intercourse || id:ukb-b-6591	TRUE	reported	igd	2	1	TRUE	31.6671
rs6549670	G	A	G	A	-0.0182814	0.0103999	0.83866	0.8412	FALSE	FALSE	FALSE	8bBaHI	0.550053	79289	0.992623	0.0174004	outcome	TRUE	reported	textfile	3	406457	74936132	4.7e-10	0.00293516	ukb-b-6591	Age first had sexual intercourse || id:ukb-b-6591	TRUE	reported	igd	2	1	TRUE	38.7932
rs6564268	G	C	G	C	0.0283611	0.00799991	0.056059	0.054	FALSE	TRUE	FALSE	8bBaHI	0.76949	79289	0.993491	0.0272995	outcome	TRUE	reported	textfile	16	406457	75606878	1.5e-09	0.00469506	ukb-b-6591	Age first had sexual intercourse || id:ukb-b-6591	TRUE	reported	igd	2	1	TRUE	36.4892
rs6692613	T	C	T	C	-0.012697	0.0141997	0.530087	0.5271	FALSE	FALSE	FALSE	8bBaHI	0.252114	79289	0.99267	0.012399	outcome	TRUE	reported	textfile	1	406457	7524974	4.2e-09	0.00216093	ukb-b-6591	Age first had sexual intercourse || id:ukb-b-6591	TRUE	reported	igd	2	1	TRUE	34.524
rs6719762	C	T	C	T	-0.0233857	0.0029002	0.473304	0.4862	FALSE	FALSE	FALSE	8bBaHI	0.815075	79289	0.989292	0.0124002	outcome	TRUE	reported	textfile	2	406457	60166832	3.2e-27	0.00216422	ukb-b-6591	Age first had sexual intercourse || id:ukb-b-6591	TRUE	reported	igd	2	1	TRUE	116.761
rs6748341	G	C	G	C	0.0167655	0.0134004	0.316337	0.3284	FALSE	TRUE	FALSE	8bBaHI	0.310011	79289	0.990304	0.0131998	outcome	TRUE	reported	textfile	2	406457	225377574	5.4e-13	0.00232362	ukb-b-6591	Age first had sexual intercourse || id:ukb-b-6591	TRUE	reported	igd	2	1	TRUE	52.0598
rs6763967	A	G	A	G	-0.0140945	0.00300049	0.264904	0.2635	FALSE	FALSE	FALSE	8bBaHI	0.831496	79289	0.993652	0.0141012	outcome	TRUE	reported	textfile	3	406457	60884616	7.9e-09	0.00244253	ukb-b-6591	Age first had sexual intercourse || id:ukb-b-6591	TRUE	reported	igd	2	1	TRUE	33.2981
rs67723420	A	T	A	T	0.0145464	0.00300049	0.376012	0.3615	FALSE	TRUE	FALSE	8bBaHI	0.817483	79289	0.990228	0.0130013	outcome	TRUE	reported	textfile	3	406457	35775115	7.5e-11	0.00223412	ukb-b-6591	Age first had sexual intercourse || id:ukb-b-6591	TRUE	reported	igd	2	1	TRUE	42.3934
rs6939048	A	G	A	G	0.0143527	-0.018	0.627277	0.6232	FALSE	FALSE	FALSE	8bBaHI	0.162887	79289	0.993037	0.0128993	outcome	TRUE	reported	textfile	6	406457	26327953	1.3e-10	0.00223278	ukb-b-6591	Age first had sexual intercourse || id:ukb-b-6591	TRUE	reported	igd	2	1	TRUE	41.3214
rs6955073	A	T	A	T	0.0124183	-0.0106	0.508354	0.5186	FALSE	TRUE	TRUE	8bBaHI	0.392631	79289	0.989337	0.0123997	outcome	TRUE	reported	textfile	7	406457	118298293	9.8e-09	0.00216596	ukb-b-6591	Age first had sexual intercourse || id:ukb-b-6591	TRUE	reported	igd	2	1	FALSE	32.8718
rs6966769	G	A	G	A	0.0185136	0.0294999	0.11444	0.1134	FALSE	FALSE	FALSE	8bBaHI	0.138212	79289	0.990964	0.019899	outcome	TRUE	reported	textfile	7	406457	1299334	4.9e-08	0.00339345	ukb-b-6591	Age first had sexual intercourse || id:ukb-b-6591	TRUE	reported	igd	2	1	TRUE	29.7645
rs6966898	T	C	T	C	-0.0138863	0.00630011	0.333033	0.3379	FALSE	FALSE	FALSE	8bBaHI	0.633184	79289	0.983462	0.0132009	outcome	TRUE	reported	textfile	7	406457	135221170	1.6e-09	0.00230233	ukb-b-6591	Age first had sexual intercourse || id:ukb-b-6591	TRUE	reported	igd	2	1	TRUE	36.3779
rs6973256	T	C	T	C	0.0141037	-0.0122001	0.59757	0.5901	FALSE	FALSE	FALSE	8bBaHI	0.351683	76469	0.979156	0.0130997	outcome	TRUE	reported	textfile	7	406457	133055603	2.1e-10	0.00221898	ukb-b-6591	Age first had sexual intercourse || id:ukb-b-6591	TRUE	reported	igd	2	1	TRUE	40.398
rs6978112	T	C	T	C	-0.0170735	0.0116005	0.411515	0.4081	FALSE	FALSE	FALSE	8bBaHI	0.357225	79289	0.992729	0.0126001	outcome	TRUE	reported	textfile	7	406457	1966841	7.4e-15	0.00219534	ukb-b-6591	Age first had sexual intercourse || id:ukb-b-6591	TRUE	reported	igd	2	1	TRUE	60.4841
rs702	T	A	T	A	0.0205228	-0.00130015	0.838619	0.847	FALSE	TRUE	FALSE	8bBaHI	0.939731	79289	0.996213	0.017196	outcome	TRUE	reported	textfile	4	406457	28710551	2.6e-12	0.00293386	ukb-b-6591	Age first had sexual intercourse || id:ukb-b-6591	TRUE	reported	igd	2	1	TRUE	48.9322
rs7025089	A	C	A	C	0.0160854	-0.00339977	0.680645	0.6803	FALSE	FALSE	FALSE	8bBaHI	0.798222	79289	0.998059	0.0132986	outcome	TRUE	reported	textfile	9	406457	134881443	3.6e-12	0.00231339	ukb-b-6591	Age first had sexual intercourse || id:ukb-b-6591	TRUE	reported	igd	2	1	TRUE	48.3466
rs705240	T	C	T	C	-0.0160808	0.0143998	0.184196	0.1912	FALSE	FALSE	FALSE	8bBaHI	0.362074	79289	1	0.0157993	outcome	TRUE	reported	textfile	3	406457	118457615	7e-09	0.00277714	ukb-b-6591	Age first had sexual intercourse || id:ukb-b-6591	TRUE	reported	igd	2	1	TRUE	33.5289
rs7085104	G	A	G	A	-0.0146038	-0.0151004	0.328663	0.3439	FALSE	FALSE	FALSE	8bBaHI	0.256205	76469	0.999049	0.0132996	outcome	TRUE	reported	textfile	10	406457	104628873	2e-10	0.00229572	ukb-b-6591	Age first had sexual intercourse || id:ukb-b-6591	TRUE	reported	igd	2	1	TRUE	40.4663
rs71433405	T	C	T	C	0.0261044	0.0166998	0.066007	0.0643	FALSE	FALSE	FALSE	8bBaHI	0.512541	79289	0.970445	0.0255003	outcome	TRUE	reported	textfile	13	406457	97130945	3e-09	0.00440193	ukb-b-6591	Age first had sexual intercourse || id:ukb-b-6591	TRUE	reported	igd	2	1	TRUE	35.1675
rs714393	T	C	T	C	0.0141564	-0.0109002	0.456816	0.4489	FALSE	FALSE	FALSE	8bBaHI	0.398124	76469	0.993541	0.0129	outcome	TRUE	reported	textfile	2	406457	212698718	6.1e-11	0.00216389	ukb-b-6591	Age first had sexual intercourse || id:ukb-b-6591	TRUE	reported	igd	2	1	TRUE	42.7992
rs7156339	T	C	T	C	-0.0236699	0.0348999	0.163624	0.1606	FALSE	FALSE	FALSE	8bBaHI	0.03893	79289	0.996544	0.0169013	outcome	TRUE	reported	textfile	14	406457	103366698	4.9e-16	0.00291707	ukb-b-6591	Age first had sexual intercourse || id:ukb-b-6591	TRUE	reported	igd	2	1	TRUE	65.8414
rs7167444	T	G	T	G	-0.0141521	-0.0154	0.253197	0.2664	FALSE	FALSE	FALSE	8bBaHI	0.284843	79289	0.971873	0.0143992	outcome	TRUE	reported	textfile	15	406457	97495941	1.7e-08	0.00251088	ukb-b-6591	Age first had sexual intercourse || id:ukb-b-6591	TRUE	reported	igd	2	1	TRUE	31.768
rs7188873	G	A	G	A	-0.0172874	0.0127003	0.622795	0.6127	FALSE	FALSE	FALSE	8bBaHI	0.317288	79289	0.995906	0.0126997	outcome	TRUE	reported	textfile	16	406457	24727064	8.6e-15	0.00222805	ukb-b-6591	Age first had sexual intercourse || id:ukb-b-6591	TRUE	reported	igd	2	1	TRUE	60.2018
rs7236339	A	G	A	G	-0.0204944	0.00340021	0.22753	0.2216	FALSE	FALSE	FALSE	8bBaHI	0.820671	79289	0.984574	0.0149999	outcome	TRUE	reported	textfile	18	406457	77579773	2.5e-15	0.00259028	ukb-b-6591	Age first had sexual intercourse || id:ukb-b-6591	TRUE	reported	igd	2	1	TRUE	62.6004
rs72674824	C	T	C	T	0.0147127	0.0118004	0.24179	0.2549	FALSE	FALSE	FALSE	8bBaHI	0.409266	79289	0.990571	0.0143002	outcome	TRUE	reported	textfile	8	406457	95489281	5.6e-09	0.002525	ukb-b-6591	Age first had sexual intercourse || id:ukb-b-6591	TRUE	reported	igd	2	1	TRUE	33.9517
rs72822625	A	G	A	G	0.0215117	0.00760005	0.094583	0.1053	FALSE	FALSE	FALSE	8bBaHI	0.714833	79289	0.998172	0.0208008	outcome	TRUE	reported	textfile	5	406457	167757575	5.5e-09	0.00368811	ukb-b-6591	Age first had sexual intercourse || id:ukb-b-6591	TRUE	reported	igd	2	1	TRUE	34.0206
rs72887338	C	T	C	T	-0.0164161	0.00170045	0.386847	0.3783	FALSE	FALSE	FALSE	8bBaHI	0.89432	79289	0.994089	0.0128007	outcome	TRUE	reported	textfile	6	406457	67536056	1.3e-13	0.0022168	ukb-b-6591	Age first had sexual intercourse || id:ukb-b-6591	TRUE	reported	igd	2	1	TRUE	54.8387
rs72996415	C	T	C	T	0.0254579	-0.0357001	0.064661	0.0659	FALSE	FALSE	FALSE	8bBaHI	0.171344	79289	0.944881	0.0260985	outcome	TRUE	reported	textfile	6	406457	105265993	1.5e-08	0.0044961	ukb-b-6591	Age first had sexual intercourse || id:ukb-b-6591	TRUE	reported	igd	2	1	TRUE	32.0607
rs7381195	A	T	A	T	-0.014635	-0.0101998	0.611957	0.6169	FALSE	TRUE	FALSE	8bBaHI	0.42552	79289	0.997001	0.0127997	outcome	TRUE	reported	textfile	5	406457	60030791	3.8e-11	0.00221414	ukb-b-6591	Age first had sexual intercourse || id:ukb-b-6591	TRUE	reported	igd	2	1	TRUE	43.6893
rs74583305	T	C	T	C	0.0437545	-0.0201996	0.020359	0.0209	FALSE	FALSE	FALSE	8bBaHI	0.657793	79289	0.985335	0.0456013	outcome	TRUE	reported	textfile	8	406457	143419130	1.1e-08	0.00766429	ukb-b-6591	Age first had sexual intercourse || id:ukb-b-6591	TRUE	reported	igd	2	1	TRUE	32.5913
rs7476	C	A	C	A	-0.0139275	-0.0101998	0.312212	0.3047	FALSE	FALSE	FALSE	8bBaHI	0.456561	79289	0.988222	0.0136998	outcome	TRUE	reported	textfile	11	406457	46342834	2.6e-09	0.00233764	ukb-b-6591	Age first had sexual intercourse || id:ukb-b-6591	TRUE	reported	igd	2	1	TRUE	35.497
rs75082770	G	A	G	A	-0.0352385	-0.0490996	0.037667	0.0337	FALSE	FALSE	FALSE	8bBaHI	0.163026	79289	0.978363	0.0351977	outcome	TRUE	reported	textfile	2	406457	185915324	6.3e-10	0.00569853	ukb-b-6591	Age first had sexual intercourse || id:ukb-b-6591	TRUE	reported	igd	2	1	TRUE	38.2392
rs75783371	C	T	C	T	0.018662	0.0225002	0.139303	0.154	FALSE	FALSE	FALSE	8bBaHI	0.201077	79289	0.973771	0.0175991	outcome	TRUE	reported	textfile	13	406457	28109961	3.2e-09	0.00315196	ukb-b-6591	Age first had sexual intercourse || id:ukb-b-6591	TRUE	reported	igd	2	1	TRUE	35.0554
rs77214504	T	A	T	A	0.0348552	-0.0632001	0.047379	0.0448	FALSE	TRUE	FALSE	8bBaHI	0.055483	71074	0.989793	0.0330014	outcome	TRUE	reported	textfile	1	406457	75316394	7.1e-12	0.00508475	ukb-b-6591	Age first had sexual intercourse || id:ukb-b-6591	TRUE	reported	igd	2	1	TRUE	46.989
rs7729019	T	C	T	C	0.0126365	-0.0200997	0.613575	0.6018	FALSE	FALSE	FALSE	8bBaHI	0.110648	79289	0.997874	0.0125994	outcome	TRUE	reported	textfile	5	406457	155844242	1.1e-08	0.0022139	ukb-b-6591	Age first had sexual intercourse || id:ukb-b-6591	TRUE	reported	igd	2	1	TRUE	32.579
rs7785195	A	G	A	G	0.0158783	0.00130015	0.659377	0.6567	FALSE	FALSE	FALSE	8bBaHI	0.920322	79289	0.996138	0.0129979	outcome	TRUE	reported	textfile	7	406457	3424686	3e-12	0.00227544	ukb-b-6591	Age first had sexual intercourse || id:ukb-b-6591	TRUE	reported	igd	2	1	TRUE	48.6942
rs7815125	A	T	A	T	0.0187851	-0.0103999	0.826612	0.8265	FALSE	TRUE	FALSE	8bBaHI	0.525997	79289	0.999174	0.0164003	outcome	TRUE	reported	textfile	8	406457	87680112	4.3e-11	0.00284902	ukb-b-6591	Age first had sexual intercourse || id:ukb-b-6591	TRUE	reported	igd	2	1	TRUE	43.4746
rs783544	C	A	C	A	0.0164657	-0.002	0.750616	0.7515	FALSE	FALSE	FALSE	8bBaHI	0.889516	79289	0.998167	0.0143971	outcome	TRUE	reported	textfile	15	406457	83240293	4e-11	0.00249373	ukb-b-6591	Age first had sexual intercourse || id:ukb-b-6591	TRUE	reported	igd	2	1	TRUE	43.5975
rs784255	T	G	T	G	-0.0142825	-0.00819952	0.475487	0.4804	FALSE	FALSE	FALSE	8bBaHI	0.508436	79289	0.989557	0.0123996	outcome	TRUE	reported	textfile	18	406457	53403228	4.4e-11	0.00216716	ukb-b-6591	Age first had sexual intercourse || id:ukb-b-6591	TRUE	reported	igd	2	1	TRUE	43.4337
rs7868984	C	T	C	T	0.0138367	0.00389959	0.415886	0.4058	FALSE	FALSE	FALSE	8bBaHI	0.760605	79289	0.997379	0.0127987	outcome	TRUE	reported	textfile	9	406457	23357826	2.7e-10	0.00219061	ukb-b-6591	Age first had sexual intercourse || id:ukb-b-6591	TRUE	reported	igd	2	1	TRUE	39.8965
rs7909331	G	A	G	A	-0.0167017	0.0325996	0.164505	0.1586	FALSE	FALSE	FALSE	8bBaHI	0.056603	79289	1	0.0171004	outcome	TRUE	reported	textfile	10	406457	11205224	9.2e-09	0.00290726	ukb-b-6591	Age first had sexual intercourse || id:ukb-b-6591	TRUE	reported	igd	2	1	TRUE	33.003
rs7911962	T	C	T	C	0.0135852	-0.00620018	0.384406	0.3718	FALSE	FALSE	FALSE	8bBaHI	0.636028	79289	0.987418	0.013101	outcome	TRUE	reported	textfile	10	406457	9968483	1.1e-09	0.00222867	ukb-b-6591	Age first had sexual intercourse || id:ukb-b-6591	TRUE	reported	igd	2	1	TRUE	37.157
rs79231171	A	C	A	C	0.0224426	-0.0169	0.077097	0.0703	FALSE	FALSE	FALSE	8bBaHI	0.497327	79289	0.991557	0.0249005	outcome	TRUE	reported	textfile	2	406457	213841704	2.7e-08	0.00403721	ukb-b-6591	Age first had sexual intercourse || id:ukb-b-6591	TRUE	reported	igd	2	1	TRUE	30.9018
rs79269403	A	G	A	G	0.0202286	-0.0294	0.230853	0.2281	FALSE	FALSE	FALSE	8bBaHI	0.046992	79289	0.985707	0.0148008	outcome	TRUE	reported	textfile	3	406457	108036819	3.5e-15	0.00256984	ukb-b-6591	Age first had sexual intercourse || id:ukb-b-6591	TRUE	reported	igd	2	1	TRUE	61.9612
rs794375	C	T	C	T	0.0155464	-0.00329955	0.42645	0.4274	FALSE	FALSE	FALSE	8bBaHI	0.794979	79289	0.989232	0.0126979	outcome	TRUE	reported	textfile	7	406457	75147801	1.3e-12	0.00219208	ukb-b-6591	Age first had sexual intercourse || id:ukb-b-6591	TRUE	reported	igd	2	1	TRUE	50.2976
rs8003519	G	A	G	A	-0.0149416	-0.0202996	0.581483	0.5866	FALSE	FALSE	FALSE	8bBaHI	0.109937	79289	0.996996	0.0126993	outcome	TRUE	reported	textfile	14	406457	93826672	9.4e-12	0.00219233	ukb-b-6591	Age first had sexual intercourse || id:ukb-b-6591	TRUE	reported	igd	2	1	TRUE	46.4496
rs800532	G	A	G	A	-0.0156462	0.000100005	0.776043	0.7661	FALSE	FALSE	FALSE	8bBaHI	0.994606	79289	0.993296	0.0147927	outcome	TRUE	reported	textfile	8	406457	116842110	1.5e-09	0.00258941	ukb-b-6591	Age first had sexual intercourse || id:ukb-b-6591	TRUE	reported	igd	2	1	TRUE	36.5104
rs803679	A	G	A	G	0.0197133	0.0129004	0.792617	0.7926	FALSE	FALSE	FALSE	8bBaHI	0.396048	79289	0.99874	0.0152002	outcome	TRUE	reported	textfile	1	406457	44349405	1.1e-13	0.0026525	ukb-b-6591	Age first had sexual intercourse || id:ukb-b-6591	TRUE	reported	igd	2	1	TRUE	55.2342
rs807478	G	A	G	A	0.0142362	0.0128998	0.497201	0.5044	FALSE	FALSE	FALSE	8bBaHI	0.298165	79289	0.996081	0.0123992	outcome	TRUE	reported	textfile	19	406457	36252494	4.6e-11	0.00216259	ukb-b-6591	Age first had sexual intercourse || id:ukb-b-6591	TRUE	reported	igd	2	1	TRUE	43.3351
rs8096225	C	A	C	A	-0.0132106	0.0122001	0.694761	0.705	FALSE	FALSE	FALSE	8bBaHI	0.369674	79289	0.997026	0.0135997	outcome	TRUE	reported	textfile	18	406457	36921851	1.8e-08	0.00234688	ukb-b-6591	Age first had sexual intercourse || id:ukb-b-6591	TRUE	reported	igd	2	1	TRUE	31.6857
rs838039	A	G	A	G	0.0147669	-0.00150012	0.686798	0.6747	FALSE	FALSE	FALSE	8bBaHI	0.909503	79289	0.995305	0.0131977	outcome	TRUE	reported	textfile	2	406457	140342288	2.1e-10	0.00232368	ukb-b-6591	Age first had sexual intercourse || id:ukb-b-6591	TRUE	reported	igd	2	1	TRUE	40.3856
rs9491228	C	T	C	T	-0.0141344	-0.00789971	0.528945	0.5439	FALSE	FALSE	FALSE	8bBaHI	0.527399	79289	0.992827	0.0124999	outcome	TRUE	reported	textfile	6	406457	125061384	6.7e-11	0.00216535	ukb-b-6591	Age first had sexual intercourse || id:ukb-b-6591	TRUE	reported	igd	2	1	TRUE	42.6087
rs9514600	G	C	G	C	-0.0119302	-0.00999984	0.502126	0.5131	FALSE	TRUE	TRUE	8bBaHI	0.416208	79289	0.995579	0.0122997	outcome	TRUE	reported	textfile	13	406457	107644422	3.4e-08	0.00216113	ukb-b-6591	Age first had sexual intercourse || id:ukb-b-6591	TRUE	reported	igd	2	1	FALSE	30.4743
rs9536961	G	A	G	A	0.0130856	-0.00529993	0.348212	0.3472	FALSE	FALSE	FALSE	8bBaHI	0.688053	79289	0.968253	0.0132004	outcome	TRUE	reported	textfile	13	406457	55678332	1.2e-08	0.00229334	ukb-b-6591	Age first had sexual intercourse || id:ukb-b-6591	TRUE	reported	igd	2	1	TRUE	32.5575
rs9538248	A	C	A	C	-0.0156218	0.00910047	0.320928	0.3154	FALSE	FALSE	FALSE	8bBaHI	0.49385	79289	0.998365	0.0133009	outcome	TRUE	reported	textfile	13	406457	59492828	1.3e-11	0.00230917	ukb-b-6591	Age first had sexual intercourse || id:ukb-b-6591	TRUE	reported	igd	2	1	TRUE	45.7668
rs976179	T	A	T	A	-0.0119687	0.002	0.485183	0.4859	FALSE	TRUE	TRUE	8bBaHI	0.872861	79289	0.996826	0.012498	outcome	TRUE	reported	textfile	2	406457	198880378	3e-08	0.00215899	ukb-b-6591	Age first had sexual intercourse || id:ukb-b-6591	TRUE	reported	igd	2	1	FALSE	30.7321
rs9809849	A	G	A	G	-0.0141765	-0.0192001	0.425234	0.4149	FALSE	FALSE	FALSE	8bBaHI	0.133597	79289	0.993964	0.0127995	outcome	TRUE	reported	textfile	3	406457	3726156	8.7e-11	0.0021849	ukb-b-6591	Age first had sexual intercourse || id:ukb-b-6591	TRUE	reported	igd	2	1	TRUE	42.0993
rs9866968	A	G	A	G	0.0244328	0.00910047	0.349391	0.3509	FALSE	FALSE	FALSE	8bBaHI	0.483934	79289	0.984558	0.0130009	outcome	TRUE	reported	textfile	3	406457	85683470	6.3e-27	0.00227411	ukb-b-6591	Age first had sexual intercourse || id:ukb-b-6591	TRUE	reported	igd	2	1	TRUE	115.431
rs9873182	G	C	G	C	-0.0257397	0.0142003	0.841159	0.8495	FALSE	TRUE	FALSE	8bBaHI	0.419767	79289	0.995493	0.0176003	outcome	TRUE	reported	textfile	3	406457	88250597	2.3e-18	0.00294454	ukb-b-6591	Age first had sexual intercourse || id:ukb-b-6591	TRUE	reported	igd	2	1	TRUE	76.4138
rs9886840	G	A	G	A	0.0125283	0.0112996	0.580117	0.5949	FALSE	FALSE	FALSE	8bBaHI	0.37358	79289	0.993099	0.0126992	outcome	TRUE	reported	textfile	9	406457	124602728	1e-08	0.0021869	ukb-b-6591	Age first had sexual intercourse || id:ukb-b-6591	TRUE	reported	igd	2	1	TRUE	32.8191
rs9904818	C	G	C	G	0.0223466	0.0110003	0.090226	0.0862	FALSE	TRUE	FALSE	8bBaHI	0.636869	79289	0.991065	0.0233017	outcome	TRUE	reported	textfile	17	406457	77793292	3.3e-09	0.00377862	ukb-b-6591	Age first had sexual intercourse || id:ukb-b-6591	TRUE	reported	igd	2	1	TRUE	34.9749
rs9923553	G	A	G	A	-0.0143033	0.0156996	0.290128	0.2833	FALSE	FALSE	FALSE	8bBaHI	0.255225	79289	0.998453	0.0137988	outcome	TRUE	reported	textfile	16	406457	5825579	1.7e-09	0.00237602	ukb-b-6591	Age first had sexual intercourse || id:ukb-b-6591	TRUE	reported	igd	2	1	TRUE	36.2387
rs993700	C	T	C	T	0.0162142	-0.0044003	0.77749	0.7749	FALSE	FALSE	FALSE	8bBaHI	0.766239	79289	0.998787	0.014801	outcome	TRUE	reported	textfile	4	406457	67825894	3.8e-10	0.00258969	ukb-b-6591	Age first had sexual intercourse || id:ukb-b-6591	TRUE	reported	igd	2	1	TRUE	39.2009
rs9964201	A	C	A	C	0.0264901	-0.00759981	0.082656	0.0868	FALSE	FALSE	FALSE	8bBaHI	0.732099	79289	0.996885	0.0221999	outcome	TRUE	reported	textfile	18	406457	50600552	1.5e-11	0.00392756	ukb-b-6591	Age first had sexual intercourse || id:ukb-b-6591	TRUE	reported	igd	2	1	TRUE	45.4906
AFS-Knee OA																																		45.5541
SNP	effect_allele.exposure	other_allele.exposure	effect_allele.outcome	other_allele.outcome	beta.exposure	beta.outcome	eaf.exposure	eaf.outcome	remove	palindromic	ambiguous	id.outcome	pval.outcome	samplesize.outcome	info.outcome	se.outcome	outcome	mr_keep.outcome	pval_origin.outcome	data_source.outcome	chr.exposure	samplesize.exposure	pos.exposure	pval.exposure	se.exposure	id.exposure	exposure	mr_keep.exposure	pval_origin.exposure	data_source.exposure	action	SNP_index	mr_keep	F
rs10085776	C	T	C	T	-0.013742	0.00229964	0.565458	0.5598	FALSE	FALSE	FALSE	rYib34	0.812559	116137	0.990186	0.00969797	outcome	TRUE	reported	textfile	7	406457	104441909	3e-10	0.00218111	ukb-b-6591	Age first had sexual intercourse || id:ukb-b-6591	TRUE	reported	igd	2	1	TRUE	39.6958
rs10104523	C	T	C	T	-0.0125544	0.00179962	0.522362	0.531	FALSE	FALSE	FALSE	rYib34	0.852767	116137	0.998273	0.00969679	outcome	TRUE	reported	textfile	8	406457	73889570	6.3e-09	0.00216093	ukb-b-6591	Age first had sexual intercourse || id:ukb-b-6591	TRUE	reported	igd	2	1	TRUE	33.7529
rs10137475	A	G	A	G	0.0132976	0.00230035	0.577345	0.5763	FALSE	FALSE	FALSE	rYib34	0.814436	116137	0.99934	0.00980094	outcome	TRUE	reported	textfile	14	406457	58797953	1.1e-09	0.00218374	ukb-b-6591	Age first had sexual intercourse || id:ukb-b-6591	TRUE	reported	igd	2	1	TRUE	37.0804
rs10204104	A	C	A	C	-0.0163744	-0.0191003	0.831892	0.8406	FALSE	FALSE	FALSE	rYib34	0.147884	116137	0.983564	0.0131995	outcome	TRUE	reported	textfile	2	406457	174209822	1.5e-08	0.00289388	ukb-b-6591	Age first had sexual intercourse || id:ukb-b-6591	TRUE	reported	igd	2	1	TRUE	32.0162
rs10233473	T	C	T	C	-0.0144439	0.0145999	0.252363	0.2475	FALSE	FALSE	FALSE	rYib34	0.219835	103298	0.985418	0.0118992	outcome	TRUE	reported	textfile	7	406457	32265007	7.5e-09	0.00249914	ukb-b-6591	Age first had sexual intercourse || id:ukb-b-6591	TRUE	reported	igd	2	1	TRUE	33.4032
rs10492794	T	C	T	C	0.0161576	-0.0126	0.178188	0.1699	FALSE	FALSE	FALSE	rYib34	0.328675	116137	0.990078	0.0128995	outcome	TRUE	reported	textfile	16	406457	12639850	1.2e-08	0.00283198	ukb-b-6591	Age first had sexual intercourse || id:ukb-b-6591	TRUE	reported	igd	2	1	TRUE	32.5517
rs10496949	C	G	C	G	0.0149311	0.00300049	0.578036	0.5693	FALSE	TRUE	TRUE	rYib34	0.759512	116137	0.994082	0.00980164	outcome	TRUE	reported	textfile	2	406457	144153344	8.2e-12	0.00218449	ukb-b-6591	Age first had sexual intercourse || id:ukb-b-6591	TRUE	reported	igd	2	1	FALSE	46.7179
rs10750367	G	A	G	A	-0.0152168	0.0010005	0.554253	0.5644	FALSE	FALSE	FALSE	rYib34	0.918702	116137	0.976338	0.00980221	outcome	TRUE	reported	textfile	11	406457	127449675	3.6e-12	0.00218878	ukb-b-6591	Age first had sexual intercourse || id:ukb-b-6591	TRUE	reported	igd	2	1	TRUE	48.3329
rs10880088	T	C	T	C	0.0161646	0.00359951	0.216086	0.2139	FALSE	FALSE	FALSE	rYib34	0.760302	116137	0.987595	0.0117984	outcome	TRUE	reported	textfile	12	406457	41905897	8e-10	0.00263079	ukb-b-6591	Age first had sexual intercourse || id:ukb-b-6591	TRUE	reported	igd	2	1	TRUE	37.7535
rs10922907	T	A	T	A	0.0224624	-0.000299955	0.549415	0.5278	FALSE	TRUE	TRUE	rYib34	0.975315	116137	0.991719	0.00969379	outcome	TRUE	reported	textfile	1	406457	91193049	4.1e-25	0.00217004	ukb-b-6591	Age first had sexual intercourse || id:ukb-b-6591	TRUE	reported	igd	2	1	FALSE	107.146
rs10994777	A	G	A	G	0.0188266	-0.00859987	0.161939	0.1579	FALSE	FALSE	FALSE	rYib34	0.514724	116137	0.995233	0.0132001	outcome	TRUE	reported	textfile	10	406457	63233988	1.4e-10	0.0029331	ukb-b-6591	Age first had sexual intercourse || id:ukb-b-6591	TRUE	reported	igd	2	1	TRUE	41.1993
rs11030402	G	A	G	A	0.0131312	-0.0145004	0.368192	0.3745	FALSE	FALSE	FALSE	rYib34	0.142997	116137	0.993253	0.00989974	outcome	TRUE	reported	textfile	11	406457	28676170	4.5e-09	0.00223892	ukb-b-6591	Age first had sexual intercourse || id:ukb-b-6591	TRUE	reported	igd	2	1	TRUE	34.3979
rs11111153	C	A	C	A	-0.0139553	0.0010996	0.245107	0.2497	FALSE	FALSE	FALSE	rYib34	0.92174	116137	0.998771	0.0111928	outcome	TRUE	reported	textfile	12	406457	102476087	2.6e-08	0.00250685	ukb-b-6591	Age first had sexual intercourse || id:ukb-b-6591	TRUE	reported	igd	2	1	TRUE	30.99
rs11123817	T	C	T	C	0.0150766	-0.0172998	0.401206	0.3967	FALSE	FALSE	FALSE	rYib34	0.080555	116137	0.999898	0.00989988	outcome	TRUE	reported	textfile	2	406457	100835032	6.6e-12	0.00219576	ukb-b-6591	Age first had sexual intercourse || id:ukb-b-6591	TRUE	reported	igd	2	1	TRUE	47.1452
rs11188601	C	T	C	T	-0.0172077	-0.00660017	0.364739	0.3645	FALSE	FALSE	FALSE	rYib34	0.509264	116137	0.996915	0.0100005	outcome	TRUE	reported	textfile	10	406457	97856899	1.6e-14	0.00224022	ukb-b-6591	Age first had sexual intercourse || id:ukb-b-6591	TRUE	reported	igd	2	1	TRUE	59.0017
rs112633616	C	A	C	A	0.0403127	0.0180998	0.033261	0.0325	FALSE	FALSE	FALSE	rYib34	0.520986	116137	0.980484	0.0282005	outcome	TRUE	reported	textfile	12	406457	23238326	3.1e-11	0.00606962	ukb-b-6591	Age first had sexual intercourse || id:ukb-b-6591	TRUE	reported	igd	2	1	TRUE	44.1124
rs112780312	A	G	A	G	-0.0165258	-0.00700045	0.275094	0.2789	FALSE	FALSE	FALSE	rYib34	0.524551	116137	0.978327	0.011001	outcome	TRUE	reported	textfile	1	406457	153797015	1.3e-11	0.00244083	ukb-b-6591	Age first had sexual intercourse || id:ukb-b-6591	TRUE	reported	igd	2	1	TRUE	45.8406
rs113338260	C	T	C	T	-0.0156495	-0.00649983	0.215732	0.204	FALSE	FALSE	FALSE	rYib34	0.617091	108517	0.996841	0.0130002	outcome	TRUE	reported	textfile	5	406457	46004640	2.5e-09	0.00262476	ukb-b-6591	Age first had sexual intercourse || id:ukb-b-6591	TRUE	reported	igd	2	1	TRUE	35.5485
rs113367286	T	C	T	C	0.0198309	0.00329955	0.278201	0.2908	FALSE	FALSE	FALSE	rYib34	0.768266	108517	0.992744	0.0111984	outcome	TRUE	reported	textfile	7	406457	140144414	2e-16	0.00241196	ukb-b-6591	Age first had sexual intercourse || id:ukb-b-6591	TRUE	reported	igd	2	1	TRUE	67.5997
rs1139897	A	G	A	G	0.0175687	-0.0258995	0.223525	0.2382	FALSE	FALSE	FALSE	rYib34	0.02311	116137	1	0.0114014	outcome	TRUE	reported	textfile	16	406457	720986	1.2e-11	0.00259324	ukb-b-6591	Age first had sexual intercourse || id:ukb-b-6591	TRUE	reported	igd	2	1	TRUE	45.898
rs1156981	G	A	G	A	-0.0227567	0.0347001	0.901596	0.8997	FALSE	FALSE	FALSE	rYib34	0.03012	116137	1	0.0160018	outcome	TRUE	reported	textfile	1	406457	88829969	2.9e-10	0.00361129	ukb-b-6591	Age first had sexual intercourse || id:ukb-b-6591	TRUE	reported	igd	2	1	TRUE	39.7094
rs115882849	A	G	A	G	-0.0191877	-0.0198997	0.152996	0.1468	FALSE	FALSE	FALSE	rYib34	0.16991	108517	0.986613	0.0144989	outcome	TRUE	reported	textfile	3	406457	54156724	1.7e-10	0.00300418	ukb-b-6591	Age first had sexual intercourse || id:ukb-b-6591	TRUE	reported	igd	2	1	TRUE	40.7938
rs11678980	A	G	A	G	-0.0123757	0.0109004	0.461083	0.4523	FALSE	FALSE	FALSE	rYib34	0.363688	94073	0.932655	0.0120001	outcome	TRUE	reported	textfile	2	406457	162101261	2.9e-08	0.00223207	ukb-b-6591	Age first had sexual intercourse || id:ukb-b-6591	TRUE	reported	igd	2	1	TRUE	30.7414
rs11770163	C	G	C	G	-0.0130247	0.0151004	0.331573	0.3391	FALSE	TRUE	FALSE	rYib34	0.13875	116137	0.993973	0.0101998	outcome	TRUE	reported	textfile	7	406457	116417848	1.4e-08	0.0022936	ukb-b-6591	Age first had sexual intercourse || id:ukb-b-6591	TRUE	reported	igd	2	1	TRUE	32.2478
rs12204714	T	C	T	C	0.0292636	-0.00570021	0.632102	0.6525	FALSE	FALSE	FALSE	rYib34	0.572527	116137	1	0.0101008	outcome	TRUE	reported	textfile	6	406457	152235339	4.3e-39	0.00223744	ukb-b-6591	Age first had sexual intercourse || id:ukb-b-6591	TRUE	reported	igd	2	1	TRUE	171.062
rs1226414	T	A	T	A	0.0155399	0.0139995	0.505107	0.5009	FALSE	TRUE	TRUE	rYib34	0.148915	116137	0.99707	0.00969918	outcome	TRUE	reported	textfile	2	406457	157109930	6e-13	0.00215833	ukb-b-6591	Age first had sexual intercourse || id:ukb-b-6591	TRUE	reported	igd	2	1	FALSE	51.8395
rs12505942	C	T	C	T	0.0160611	-0.0129004	0.342778	0.3458	FALSE	FALSE	FALSE	rYib34	0.205948	116137	0.995779	0.0101997	outcome	TRUE	reported	textfile	4	406457	140906390	1.7e-12	0.00227551	ukb-b-6591	Age first had sexual intercourse || id:ukb-b-6591	TRUE	reported	igd	2	1	TRUE	49.8188
rs12511982	A	G	A	G	0.0126559	0.0129004	0.550535	0.5408	FALSE	FALSE	FALSE	rYib34	0.183525	116137	0.988459	0.00969972	outcome	TRUE	reported	textfile	4	406457	60736871	5.9e-09	0.00217493	ukb-b-6591	Age first had sexual intercourse || id:ukb-b-6591	TRUE	reported	igd	2	1	TRUE	33.8607
rs12523398	A	T	A	T	0.0225484	-0.00809971	0.173891	0.1689	FALSE	TRUE	FALSE	rYib34	0.533246	116137	0.989876	0.0129999	outcome	TRUE	reported	textfile	5	406457	45119647	3e-15	0.00285708	ukb-b-6591	Age first had sexual intercourse || id:ukb-b-6591	TRUE	reported	igd	2	1	TRUE	62.2855
rs12671608	C	T	C	T	-0.017507	0.0310996	0.139057	0.1391	FALSE	FALSE	FALSE	rYib34	0.028533	116137	0.986808	0.0142015	outcome	TRUE	reported	textfile	7	406457	153524115	2.2e-08	0.00313092	ukb-b-6591	Age first had sexual intercourse || id:ukb-b-6591	TRUE	reported	igd	2	1	TRUE	31.2665
rs12701263	T	C	T	C	0.0144102	0.0126003	0.400041	0.4076	FALSE	FALSE	FALSE	rYib34	0.198515	116137	0.996483	0.00979961	outcome	TRUE	reported	textfile	7	406457	32962089	6.1e-11	0.00220279	ukb-b-6591	Age first had sexual intercourse || id:ukb-b-6591	TRUE	reported	igd	2	1	TRUE	42.7951
rs12795483	G	A	G	A	0.0129681	0.00509998	0.518144	0.5162	FALSE	FALSE	FALSE	rYib34	0.599062	116137	0.990968	0.0097004	outcome	TRUE	reported	textfile	11	406457	79883503	2.2e-09	0.00216666	ukb-b-6591	Age first had sexual intercourse || id:ukb-b-6591	TRUE	reported	igd	2	1	TRUE	35.8238
rs12826060	G	T	G	T	-0.0130686	0.0102999	0.412502	0.403	FALSE	FALSE	FALSE	rYib34	0.293224	116137	0.994611	0.00979936	outcome	TRUE	reported	textfile	12	406457	24195419	2.5e-09	0.00219153	ukb-b-6591	Age first had sexual intercourse || id:ukb-b-6591	TRUE	reported	igd	2	1	TRUE	35.5601
rs12907546	A	G	A	G	-0.0228102	0.00640047	0.211749	0.2127	FALSE	FALSE	FALSE	rYib34	0.590721	116137	0.994798	0.0119014	outcome	TRUE	reported	textfile	15	406457	47684280	7.4e-18	0.00264994	ukb-b-6591	Age first had sexual intercourse || id:ukb-b-6591	TRUE	reported	igd	2	1	TRUE	74.0945
rs1295220	T	C	T	C	-0.0186416	0.00630011	0.25348	0.2492	FALSE	FALSE	FALSE	rYib34	0.570344	116137	0.989146	0.0111006	outcome	TRUE	reported	textfile	5	406457	154890837	6.7e-14	0.00248775	ukb-b-6591	Age first had sexual intercourse || id:ukb-b-6591	TRUE	reported	igd	2	1	TRUE	56.1504
rs12970816	A	G	A	G	-0.0152412	0.000499875	0.395202	0.4032	FALSE	FALSE	FALSE	rYib34	0.959703	116137	0.992013	0.00989336	outcome	TRUE	reported	textfile	18	406457	50023859	5.5e-12	0.00221166	ukb-b-6591	Age first had sexual intercourse || id:ukb-b-6591	TRUE	reported	igd	2	1	TRUE	47.4899
rs13009008	G	A	G	A	0.0182638	-0.00180038	0.672296	0.6626	FALSE	FALSE	FALSE	rYib34	0.859906	116137	0.998814	0.0102008	outcome	TRUE	reported	textfile	2	406457	174043233	1.6e-15	0.0022916	ukb-b-6591	Age first had sexual intercourse || id:ukb-b-6591	TRUE	reported	igd	2	1	TRUE	63.5191
rs13289229	T	G	T	G	0.0178001	0.00610036	0.178174	0.1735	FALSE	FALSE	FALSE	rYib34	0.63892	116137	0.97322	0.0130014	outcome	TRUE	reported	textfile	9	406457	86224419	4.5e-10	0.00285474	ukb-b-6591	Age first had sexual intercourse || id:ukb-b-6591	TRUE	reported	igd	2	1	TRUE	38.8787
rs1368546	C	T	C	T	0.015985	-0.00240012	0.55706	0.5577	FALSE	FALSE	FALSE	rYib34	0.804573	116137	0.997874	0.00970006	outcome	TRUE	reported	textfile	2	406457	104057364	1.6e-13	0.00216603	ukb-b-6591	Age first had sexual intercourse || id:ukb-b-6591	TRUE	reported	igd	2	1	TRUE	54.4623
rs1391075	C	A	C	A	-0.0153773	0.0104999	0.643432	0.6322	FALSE	FALSE	FALSE	rYib34	0.293693	116137	0.997901	0.00999941	outcome	TRUE	reported	textfile	12	406457	84052203	8.5e-12	0.00225175	ukb-b-6591	Age first had sexual intercourse || id:ukb-b-6591	TRUE	reported	igd	2	1	TRUE	46.6358
rs1392816	T	C	T	C	0.0175184	-0.00419981	0.387907	0.3816	FALSE	FALSE	FALSE	rYib34	0.674499	116137	0.984069	0.00999998	outcome	TRUE	reported	textfile	1	406457	66481188	3.8e-15	0.00222824	ukb-b-6591	Age first had sexual intercourse || id:ukb-b-6591	TRUE	reported	igd	2	1	TRUE	61.8109
rs141547796	A	G	A	G	0.0334614	-0.0294999	0.082193	0.0806	FALSE	FALSE	FALSE	rYib34	0.120497	108517	0.97951	0.0189992	outcome	TRUE	reported	textfile	6	406457	50615935	2.8e-17	0.00395855	ukb-b-6591	Age first had sexual intercourse || id:ukb-b-6591	TRUE	reported	igd	2	1	TRUE	71.4523
rs1547351	A	T	A	T	0.0122226	-0.0163001	0.410447	0.407	FALSE	TRUE	FALSE	rYib34	0.11703	103298	0.994941	0.0103997	outcome	TRUE	reported	textfile	8	406457	36842153	2.5e-08	0.00219383	ukb-b-6591	Age first had sexual intercourse || id:ukb-b-6591	TRUE	reported	igd	2	1	TRUE	31.04
rs1585634	C	G	C	G	-0.0155686	0.0173005	0.802142	0.8071	FALSE	TRUE	FALSE	rYib34	0.189963	108517	0.987892	0.0131995	outcome	TRUE	reported	textfile	8	406457	54396376	1e-08	0.00272036	ukb-b-6591	Age first had sexual intercourse || id:ukb-b-6591	TRUE	reported	igd	2	1	TRUE	32.7526
rs159428	C	T	C	T	-0.0133188	0.0146001	0.526473	0.5399	FALSE	FALSE	FALSE	rYib34	0.215951	94073	1	0.0117993	outcome	TRUE	reported	textfile	20	406457	31099311	7.2e-10	0.00216122	ukb-b-6591	Age first had sexual intercourse || id:ukb-b-6591	TRUE	reported	igd	2	1	TRUE	37.978
rs16948048	G	A	G	A	-0.0166924	0.000300045	0.36754	0.3818	FALSE	FALSE	FALSE	rYib34	0.975813	116137	1	0.00989642	outcome	TRUE	reported	textfile	17	406457	47440466	9e-14	0.00223927	ukb-b-6591	Age first had sexual intercourse || id:ukb-b-6591	TRUE	reported	igd	2	1	TRUE	55.568
rs1812249	A	G	A	G	-0.0148834	0.00180038	0.215227	0.221	FALSE	FALSE	FALSE	rYib34	0.876665	116137	0.997994	0.0116005	outcome	TRUE	reported	textfile	1	406457	112284581	1.4e-08	0.00262062	ukb-b-6591	Age first had sexual intercourse || id:ukb-b-6591	TRUE	reported	igd	2	1	TRUE	32.2549
rs182353	T	C	T	C	-0.013024	-0.00579979	0.468089	0.4637	FALSE	FALSE	FALSE	rYib34	0.549895	116137	0.998259	0.00969998	outcome	TRUE	reported	textfile	8	406457	115396892	1.7e-09	0.00216294	ukb-b-6591	Age first had sexual intercourse || id:ukb-b-6591	TRUE	reported	igd	2	1	TRUE	36.2577
rs1891588	C	G	C	G	-0.0119638	0.0121005	0.552814	0.5524	FALSE	TRUE	TRUE	rYib34	0.212214	116137	0.998879	0.00969979	outcome	TRUE	reported	textfile	1	406457	151597660	3.3e-08	0.00216512	ukb-b-6591	Age first had sexual intercourse || id:ukb-b-6591	TRUE	reported	igd	2	1	FALSE	30.5333
rs1931263	T	G	T	G	-0.0121295	0.0184998	0.4895	0.4959	FALSE	FALSE	FALSE	rYib34	0.053979	116137	0.995789	0.0096003	outcome	TRUE	reported	textfile	1	406457	96175101	1.8e-08	0.00215544	ukb-b-6591	Age first had sexual intercourse || id:ukb-b-6591	TRUE	reported	igd	2	1	TRUE	31.6675
rs2025151	G	C	G	C	0.0150046	-0.00660017	0.196133	0.1986	FALSE	TRUE	FALSE	rYib34	0.585457	116137	0.999148	0.0121008	outcome	TRUE	reported	textfile	9	406457	99161512	3.3e-08	0.00271665	ukb-b-6591	Age first had sexual intercourse || id:ukb-b-6591	TRUE	reported	igd	2	1	TRUE	30.5057
rs206005	T	A	T	A	-0.0144473	-0.00039992	0.760199	0.7659	FALSE	TRUE	FALSE	rYib34	0.971996	116137	0.992737	0.0113921	outcome	TRUE	reported	textfile	6	406457	164427025	1.2e-08	0.00253165	ukb-b-6591	Age first had sexual intercourse || id:ukb-b-6591	TRUE	reported	igd	2	1	TRUE	32.5661
rs2084572	G	A	G	A	0.014725	0.00729958	0.450207	0.4508	FALSE	FALSE	FALSE	rYib34	0.451705	116137	0.998336	0.00969946	outcome	TRUE	reported	textfile	3	406457	17315758	1e-11	0.00216537	ukb-b-6591	Age first had sexual intercourse || id:ukb-b-6591	TRUE	reported	igd	2	1	TRUE	46.243
rs2093623	A	G	A	G	0.0150008	-0.0133001	0.496285	0.4857	FALSE	FALSE	FALSE	rYib34	0.17471	116137	0.979164	0.00979945	outcome	TRUE	reported	textfile	10	406457	10922977	5.5e-12	0.00217668	ukb-b-6591	Age first had sexual intercourse || id:ukb-b-6591	TRUE	reported	igd	2	1	TRUE	47.4941
rs2130893	C	G	C	G	0.0149124	-0.00530002	0.285354	0.287	FALSE	TRUE	FALSE	rYib34	0.690276	94073	0.934515	0.0133006	outcome	TRUE	reported	textfile	10	406457	134039132	1.5e-09	0.00246651	ukb-b-6591	Age first had sexual intercourse || id:ukb-b-6591	TRUE	reported	igd	2	1	TRUE	36.5535
rs2174752	T	G	T	G	-0.0143345	0.00949973	0.45124	0.4653	FALSE	FALSE	FALSE	rYib34	0.327371	116137	0.996391	0.00969932	outcome	TRUE	reported	textfile	13	406457	69332015	3.9e-11	0.00216954	ukb-b-6591	Age first had sexual intercourse || id:ukb-b-6591	TRUE	reported	igd	2	1	TRUE	43.6546
rs2176337	T	A	T	A	-0.017784	0.00350012	0.315293	0.3291	FALSE	TRUE	FALSE	rYib34	0.734008	116137	0.998149	0.0103006	outcome	TRUE	reported	textfile	9	406457	108959330	1.9e-14	0.00232203	ukb-b-6591	Age first had sexual intercourse || id:ukb-b-6591	TRUE	reported	igd	2	1	TRUE	58.6575
rs2188151	T	G	T	G	-0.0222145	0.0191004	0.424889	0.4156	FALSE	FALSE	FALSE	rYib34	0.053705	116137	0.995881	0.00990065	outcome	TRUE	reported	textfile	3	406457	50201924	2.5e-24	0.00218242	ukb-b-6591	Age first had sexual intercourse || id:ukb-b-6591	TRUE	reported	igd	2	1	TRUE	103.609
rs2274568	A	G	A	G	-0.0137862	0.0118999	0.580677	0.5815	FALSE	FALSE	FALSE	rYib34	0.22461	116137	0.993788	0.00979932	outcome	TRUE	reported	textfile	1	406457	110612925	3e-10	0.00218862	ukb-b-6591	Age first had sexual intercourse || id:ukb-b-6591	TRUE	reported	igd	2	1	TRUE	39.6779
rs2382440	C	G	C	G	-0.0173228	0.0111002	0.155948	0.1568	FALSE	TRUE	FALSE	rYib34	0.407461	116137	0.989136	0.0134	outcome	TRUE	reported	textfile	9	406457	14140575	6.3e-09	0.0029817	ukb-b-6591	Age first had sexual intercourse || id:ukb-b-6591	TRUE	reported	igd	2	1	TRUE	33.7527
rs239190	T	C	T	C	0.0151426	-0.00080032	0.532174	0.5284	FALSE	FALSE	FALSE	rYib34	0.934248	116137	0.995655	0.00970069	outcome	TRUE	reported	textfile	6	406457	101129067	2.6e-12	0.00216441	ukb-b-6591	Age first had sexual intercourse || id:ukb-b-6591	TRUE	reported	igd	2	1	TRUE	48.9465
rs2406374	T	C	T	C	0.0147643	0.0118001	0.314035	0.3131	FALSE	FALSE	FALSE	rYib34	0.256508	116137	0.9973	0.0103995	outcome	TRUE	reported	textfile	5	406457	106936435	1.9e-10	0.00231855	ukb-b-6591	Age first had sexual intercourse || id:ukb-b-6591	TRUE	reported	igd	2	1	TRUE	40.5502
rs2535593	C	T	C	T	0.0125197	-0.0151004	0.460207	0.4796	FALSE	FALSE	FALSE	rYib34	0.119528	116137	0.996845	0.00969991	outcome	TRUE	reported	textfile	17	406457	5621920	8.3e-09	0.00217263	ukb-b-6591	Age first had sexual intercourse || id:ukb-b-6591	TRUE	reported	igd	2	1	TRUE	33.206
rs2553041	C	G	C	G	0.0202801	0.0112999	0.196229	0.186	FALSE	TRUE	FALSE	rYib34	0.365981	116137	0.988401	0.0124995	outcome	TRUE	reported	textfile	2	406457	63238346	1e-13	0.00272704	ukb-b-6591	Age first had sexual intercourse || id:ukb-b-6591	TRUE	reported	igd	2	1	TRUE	55.3041
rs2612030	C	T	C	T	0.0242699	-0.0313	0.838125	0.845	FALSE	FALSE	FALSE	rYib34	0.020441	116137	0.989798	0.0135021	outcome	TRUE	reported	textfile	3	406457	53773437	1.3e-16	0.00293365	ukb-b-6591	Age first had sexual intercourse || id:ukb-b-6591	TRUE	reported	igd	2	1	TRUE	68.4415
rs2613765	A	G	A	G	0.01255	-0.00060018	0.473384	0.4656	FALSE	FALSE	FALSE	rYib34	0.950659	116137	0.999096	0.00969922	outcome	TRUE	reported	textfile	19	406457	5066330	6.5e-09	0.00216222	ukb-b-6591	Age first had sexual intercourse || id:ukb-b-6591	TRUE	reported	igd	2	1	TRUE	33.689
rs2625223	T	C	T	C	0.0124972	-0.002	0.48174	0.4832	FALSE	FALSE	FALSE	rYib34	0.838275	116137	0.969878	0.00979909	outcome	TRUE	reported	textfile	1	406457	204903874	1e-08	0.00218318	ukb-b-6591	Age first had sexual intercourse || id:ukb-b-6591	TRUE	reported	igd	2	1	TRUE	32.7677
rs2744450	G	A	G	A	0.017081	-0.0132005	0.802128	0.7988	FALSE	FALSE	FALSE	rYib34	0.275286	116137	0.997772	0.0120998	outcome	TRUE	reported	textfile	6	406457	52951766	2.8e-10	0.00270781	ukb-b-6591	Age first had sexual intercourse || id:ukb-b-6591	TRUE	reported	igd	2	1	TRUE	39.7915
rs293736	C	A	C	A	-0.0140549	-0.0081001	0.722176	0.7281	FALSE	FALSE	FALSE	rYib34	0.457412	116137	0.997241	0.0109002	outcome	TRUE	reported	textfile	20	406457	31925189	5.7e-09	0.00241272	ukb-b-6591	Age first had sexual intercourse || id:ukb-b-6591	TRUE	reported	igd	2	1	TRUE	33.9345
rs2974311	A	G	A	G	0.0138488	0.0129004	0.497467	0.497	FALSE	FALSE	FALSE	rYib34	0.179003	116137	0.998262	0.00959974	outcome	TRUE	reported	textfile	8	406457	42455166	1.4e-10	0.00215715	ukb-b-6591	Age first had sexual intercourse || id:ukb-b-6591	TRUE	reported	igd	2	1	TRUE	41.2158
rs298247	C	G	C	G	0.016312	-0.002	0.167472	0.1708	FALSE	TRUE	FALSE	rYib34	0.87677	116137	0.997255	0.0128978	outcome	TRUE	reported	textfile	2	406457	157233542	1.5e-08	0.00288227	ukb-b-6591	Age first had sexual intercourse || id:ukb-b-6591	TRUE	reported	igd	2	1	TRUE	32.0291
rs3007104	A	G	A	G	-0.0154973	0.0112	0.42401	0.4306	FALSE	FALSE	FALSE	rYib34	0.24821	116137	0.992627	0.00969946	outcome	TRUE	reported	textfile	14	406457	47367434	1.4e-12	0.00218798	ukb-b-6591	Age first had sexual intercourse || id:ukb-b-6591	TRUE	reported	igd	2	1	TRUE	50.1678
rs30266	A	G	A	G	-0.012649	0.0130001	0.328425	0.3289	FALSE	FALSE	FALSE	rYib34	0.206871	116137	0.993097	0.0102994	outcome	TRUE	reported	textfile	5	406457	103972357	3.7e-08	0.00229698	ukb-b-6591	Age first had sexual intercourse || id:ukb-b-6591	TRUE	reported	igd	2	1	TRUE	30.3248
rs341521	A	G	A	G	-0.0152941	0.0129004	0.702818	0.7086	FALSE	FALSE	FALSE	rYib34	0.22794	116137	0.987714	0.0106997	outcome	TRUE	reported	textfile	13	406457	60399045	1.1e-10	0.00237256	ukb-b-6591	Age first had sexual intercourse || id:ukb-b-6591	TRUE	reported	igd	2	1	TRUE	41.5541
rs34606772	T	C	T	C	-0.0127837	0.0190003	0.416265	0.4142	FALSE	FALSE	FALSE	rYib34	0.05497	116137	0.979232	0.00990058	outcome	TRUE	reported	textfile	3	406457	24908376	6.4e-09	0.00220229	ukb-b-6591	Age first had sexual intercourse || id:ukb-b-6591	TRUE	reported	igd	2	1	TRUE	33.6949
rs35128508	A	G	A	G	0.0146939	0.0123998	0.273405	0.2719	FALSE	FALSE	FALSE	rYib34	0.250879	116137	0.995596	0.0107992	outcome	TRUE	reported	textfile	18	406457	42722340	1.3e-09	0.00242383	ukb-b-6591	Age first had sexual intercourse || id:ukb-b-6591	TRUE	reported	igd	2	1	TRUE	36.7511
rs35408390	T	C	T	C	-0.0121304	0.0108005	0.44275	0.4454	FALSE	FALSE	FALSE	rYib34	0.265508	116137	0.996303	0.00969985	outcome	TRUE	reported	textfile	2	406457	86471782	2.2e-08	0.00216917	ukb-b-6591	Age first had sexual intercourse || id:ukb-b-6591	TRUE	reported	igd	2	1	TRUE	31.2725
rs35851551	G	A	G	A	-0.0264733	-0.0241002	0.101404	0.1009	FALSE	FALSE	FALSE	rYib34	0.156271	103298	0.979353	0.0169992	outcome	TRUE	reported	textfile	7	406457	31330785	2.1e-13	0.00360571	ukb-b-6591	Age first had sexual intercourse || id:ukb-b-6591	TRUE	reported	igd	2	1	TRUE	53.9057
rs359239	T	C	T	C	-0.0189754	0.0119997	0.573829	0.5734	FALSE	FALSE	FALSE	rYib34	0.220738	116137	0.985366	0.00979914	outcome	TRUE	reported	textfile	2	406457	60474600	4.8e-18	0.00219147	ukb-b-6591	Age first had sexual intercourse || id:ukb-b-6591	TRUE	reported	igd	2	1	TRUE	74.974
rs369230	T	G	T	G	-0.0184886	-0.000300045	0.692409	0.7103	FALSE	FALSE	FALSE	rYib34	0.977828	116137	0.981986	0.0107961	outcome	TRUE	reported	textfile	16	406457	89645437	3.9e-15	0.00235304	ukb-b-6591	Age first had sexual intercourse || id:ukb-b-6591	TRUE	reported	igd	2	1	TRUE	61.7376
rs3739121	C	G	C	G	-0.0122648	0.00169955	0.427116	0.4296	FALSE	TRUE	TRUE	rYib34	0.860859	116137	0.999626	0.00969618	outcome	TRUE	reported	textfile	2	406457	201171014	1.7e-08	0.00217575	ukb-b-6591	Age first had sexual intercourse || id:ukb-b-6591	TRUE	reported	igd	2	1	FALSE	31.7763
rs3741499	C	T	C	T	-0.0161594	0.0203997	0.649467	0.6636	FALSE	FALSE	FALSE	rYib34	0.045514	116137	0.996721	0.0102005	outcome	TRUE	reported	textfile	12	406457	56474379	8.7e-13	0.00226011	ukb-b-6591	Age first had sexual intercourse || id:ukb-b-6591	TRUE	reported	igd	2	1	TRUE	51.1201
rs3758790	G	A	G	A	0.0153546	-0.00140002	0.359414	0.3679	FALSE	FALSE	FALSE	rYib34	0.888638	116137	1	0.00999815	outcome	TRUE	reported	textfile	11	406457	105850090	8.9e-12	0.00225012	ukb-b-6591	Age first had sexual intercourse || id:ukb-b-6591	TRUE	reported	igd	2	1	TRUE	46.5656
rs3789045	T	C	T	C	0.0149923	0.0103997	0.209024	0.2154	FALSE	FALSE	FALSE	rYib34	0.37405	116137	0.998645	0.0116994	outcome	TRUE	reported	textfile	1	406457	204586812	1.5e-08	0.00264802	ukb-b-6591	Age first had sexual intercourse || id:ukb-b-6591	TRUE	reported	igd	2	1	TRUE	32.0549
rs4075359	C	T	C	T	0.0188718	-0.0111002	0.625175	0.6218	FALSE	FALSE	FALSE	rYib34	0.308489	116137	0.992277	0.0108996	outcome	TRUE	reported	textfile	8	406457	9487813	2.9e-17	0.0022331	ukb-b-6591	Age first had sexual intercourse || id:ukb-b-6591	TRUE	reported	igd	2	1	TRUE	71.4184
rs435538	G	C	G	C	-0.0178171	-0.00959977	0.230492	0.2286	FALSE	TRUE	FALSE	rYib34	0.435102	103298	0.99908	0.0122997	outcome	TRUE	reported	textfile	5	406457	24921398	3.4e-12	0.00255912	ukb-b-6591	Age first had sexual intercourse || id:ukb-b-6591	TRUE	reported	igd	2	1	TRUE	48.4722
rs4443996	C	A	C	A	-0.0167341	0.0203997	0.476487	0.463	FALSE	FALSE	FALSE	rYib34	0.045514	108517	0.991875	0.0102005	outcome	TRUE	reported	textfile	10	406457	134191005	1.1e-14	0.002167	ukb-b-6591	Age first had sexual intercourse || id:ukb-b-6591	TRUE	reported	igd	2	1	TRUE	59.633
rs4602427	G	C	G	C	-0.0162149	-0.00449986	0.803857	0.8031	FALSE	TRUE	FALSE	rYib34	0.709976	116137	0.992911	0.0121	outcome	TRUE	reported	textfile	3	406457	117474457	2.5e-09	0.0027194	ukb-b-6591	Age first had sexual intercourse || id:ukb-b-6591	TRUE	reported	igd	2	1	TRUE	35.5535
rs4727799	T	C	T	C	-0.0208488	0.0208002	0.647272	0.6388	FALSE	FALSE	FALSE	rYib34	0.037542	116137	0.996543	0.0100009	outcome	TRUE	reported	textfile	7	406457	114110568	2.8e-20	0.00225933	ukb-b-6591	Age first had sexual intercourse || id:ukb-b-6591	TRUE	reported	igd	2	1	TRUE	85.1536
rs4735438	T	C	T	C	-0.0144891	0.00390038	0.587017	0.5714	FALSE	FALSE	FALSE	rYib34	0.690672	116137	0.99818	0.00980136	outcome	TRUE	reported	textfile	8	406457	97829917	3.9e-11	0.00219239	ukb-b-6591	Age first had sexual intercourse || id:ukb-b-6591	TRUE	reported	igd	2	1	TRUE	43.6764
rs4805761	G	A	G	A	0.0165446	-0.0178998	0.843347	0.8407	FALSE	FALSE	FALSE	rYib34	0.197798	103298	0.996749	0.013899	outcome	TRUE	reported	textfile	19	406457	32951800	2.6e-08	0.00297366	ukb-b-6591	Age first had sexual intercourse || id:ukb-b-6591	TRUE	reported	igd	2	1	TRUE	30.9549
rs4873133	T	C	T	C	-0.0180907	-0.00160028	0.292431	0.2936	FALSE	FALSE	FALSE	rYib34	0.879999	116137	1	0.0106	outcome	TRUE	reported	textfile	8	406457	51127054	2.5e-14	0.00237345	ukb-b-6591	Age first had sexual intercourse || id:ukb-b-6591	TRUE	reported	igd	2	1	TRUE	58.0966
rs4937872	G	A	G	A	-0.0160337	-0.0151999	0.407721	0.4115	FALSE	FALSE	FALSE	rYib34	0.167003	95678	0.983913	0.0109993	outcome	TRUE	reported	textfile	11	406457	112827715	3.9e-13	0.0022087	ukb-b-6591	Age first had sexual intercourse || id:ukb-b-6591	TRUE	reported	igd	2	1	TRUE	52.698
rs4952343	G	A	G	A	0.0138227	0.0030998	0.446361	0.4375	FALSE	FALSE	FALSE	rYib34	0.765644	108517	0.972471	0.0103993	outcome	TRUE	reported	textfile	2	406457	32858637	3e-10	0.00219423	ukb-b-6591	Age first had sexual intercourse || id:ukb-b-6591	TRUE	reported	igd	2	1	TRUE	39.6846
rs4961705	C	G	C	G	0.0134658	-0.00819952	0.348007	0.3493	FALSE	TRUE	FALSE	rYib34	0.421438	116137	0.96226	0.0101993	outcome	TRUE	reported	textfile	9	406457	16347927	5e-09	0.00230266	ukb-b-6591	Age first had sexual intercourse || id:ukb-b-6591	TRUE	reported	igd	2	1	TRUE	34.1983
rs55659265	A	G	A	G	-0.0244268	0.0350997	0.066555	0.0721	FALSE	FALSE	FALSE	rYib34	0.061906	116137	0.994913	0.0188004	outcome	TRUE	reported	textfile	2	406457	142247852	1.5e-08	0.0043179	ukb-b-6591	Age first had sexual intercourse || id:ukb-b-6591	TRUE	reported	igd	2	1	TRUE	32.0028
rs56306056	A	G	A	G	0.0160763	0.0113998	0.214739	0.2136	FALSE	FALSE	FALSE	rYib34	0.361754	108517	0.998758	0.0124994	outcome	TRUE	reported	textfile	2	406457	184416610	8.6e-10	0.00262104	ukb-b-6591	Age first had sexual intercourse || id:ukb-b-6591	TRUE	reported	igd	2	1	TRUE	37.6205
rs56392241	C	A	C	A	-0.0135943	0.0018998	0.393183	0.3891	FALSE	FALSE	FALSE	rYib34	0.849292	116137	0.987339	0.00999782	outcome	TRUE	reported	textfile	3	406457	131968209	8.6e-10	0.0022162	ukb-b-6591	Age first had sexual intercourse || id:ukb-b-6591	TRUE	reported	igd	2	1	TRUE	37.6267
rs61864459	T	G	T	G	0.0161278	0.0189003	0.169827	0.1688	FALSE	FALSE	FALSE	rYib34	0.164594	108517	0.99424	0.0135994	outcome	TRUE	reported	textfile	10	406457	120013564	2.1e-08	0.00287967	ukb-b-6591	Age first had sexual intercourse || id:ukb-b-6591	TRUE	reported	igd	2	1	TRUE	31.3664
rs62370848	C	A	C	A	0.0170776	0.00790012	0.198707	0.1941	FALSE	FALSE	FALSE	rYib34	0.520705	116137	0.983171	0.0123005	outcome	TRUE	reported	textfile	5	406457	124228322	3.6e-10	0.00272348	ukb-b-6591	Age first had sexual intercourse || id:ukb-b-6591	TRUE	reported	igd	2	1	TRUE	39.3193
rs62439690	A	G	A	G	-0.0162081	0.00619974	0.262405	0.2604	FALSE	FALSE	FALSE	rYib34	0.576479	116137	0.976467	0.0111	outcome	TRUE	reported	textfile	7	406457	21417556	6.3e-11	0.00247933	ukb-b-6591	Age first had sexual intercourse || id:ukb-b-6591	TRUE	reported	igd	2	1	TRUE	42.7362
rs6486065	G	T	G	T	0.0161936	0.0103999	0.708967	0.7229	FALSE	FALSE	FALSE	rYib34	0.335547	116137	0.994837	0.0107995	outcome	TRUE	reported	textfile	11	406457	12870969	1e-11	0.00237994	ukb-b-6591	Age first had sexual intercourse || id:ukb-b-6591	TRUE	reported	igd	2	1	TRUE	46.2972
rs6549670	G	A	G	A	-0.0182814	0.0257004	0.83866	0.8409	FALSE	FALSE	FALSE	rYib34	0.056958	116137	0.992623	0.0135007	outcome	TRUE	reported	textfile	3	406457	74936132	4.7e-10	0.00293516	ukb-b-6591	Age first had sexual intercourse || id:ukb-b-6591	TRUE	reported	igd	2	1	TRUE	38.7932
rs6564268	G	C	G	C	0.0283611	-0.00709974	0.056059	0.0549	FALSE	TRUE	FALSE	rYib34	0.737701	116137	0.993491	0.0211996	outcome	TRUE	reported	textfile	16	406457	75606878	1.5e-09	0.00469506	ukb-b-6591	Age first had sexual intercourse || id:ukb-b-6591	TRUE	reported	igd	2	1	TRUE	36.4892
[truncated: 344 more rows]

## Sheet: Supplementary_Data2
Supplementary_Data 2
AAM
EXP-OUT	id.exposure	id.outcome	outcome	exposure	method	nsnp	b	se	pval	lo_ci	up_ci	or	or_lci95	or_uci95	Heterogeneity.Test.P	MR-PRESSO.Global Test.P	MR.Egger.Intercept.P
[truncated: 68 more rows]
